# Supplementary material for: The chromosome-scale genome of the raccoon dog: Insights into its evolutionary characteristics
Source: iScience. 2022 Sep 15;25(10):105117. doi: 10.1016/j.isci.2022.105117 (PMC9523411; doi:10.1016/j.isci.2022.105117)
Supplement: Table S9. Sequencing depths of all scaffolds of the Raccoon dog assembly, related to Figure 2 [file mmc2.xlsx]

## Sheet: Supplementary table 9
Table S9. Sequencing depths of all scaffolds of the Raccoon dog assembly, related to Figure 2.
Scaffold ID	Length	Mean Depth
Chr1	177962720	29.97
Chr2	165264888	30.43
Chr3	135712509	30.6
Chr4	120253313	30.79
Chr5	117787393	30.73
Chr6	98395122	30.61
Chr7	88677575	30.48
Chr8	85782641	30.58
Chr9	83697973	30.53
Chr10	83210897	30.23
Chr11	81017826	30.4
Chr12	78174188	30.41
Chr13	76488698	29.72
Chr14	73023569	30.4
Chr15	72894907	30.27
Chr16	72619702	29.72
Chr17	65246759	31.31
Chr18	64938764	30.6
Chr19	64068175	29.93
Chr20	61885687	29.81
Chr21	60260761	31.09
Chr22	57993334	29.58
Chr23	57659079	30.68
Chr24	55826000	30.16
Chr25	51198383	30.5
Chr26	41869042	30.53
Chr27	127439728	16.5
scaffold28	277706	41.5
scaffold29	6051958	38.43
scaffold30	3236004	14.97
scaffold31	3411	0.02
scaffold32	222780	4.24
scaffold33	53823	0
scaffold34	140017	0.02
scaffold35	23850	0.01
scaffold36	20215	0.06
scaffold37	28962	0
scaffold38	5256	0.04
scaffold39	2236	0.07
scaffold40	27379	0
scaffold41	339213	12.48
scaffold42	24243	221.26
scaffold43	64520	474.06
scaffold44	38437	3.84
scaffold45	116208	10.92
scaffold46	11158272	29.77
scaffold47	429548	3.07
scaffold48	500500	157.12
scaffold49	500506	26.23
scaffold50	125836	210.72
scaffold51	125156	161.76
scaffold52	76450	66
scaffold53	63962	0.42
scaffold54	250495	31.43
scaffold55	250511	33.68
scaffold56	125498	12.73
scaffold57	50489	9.37
scaffold58	889544	63.55
scaffold59	68854	1.08
scaffold60	66601	8.72
scaffold61	50781	4.26
scaffold62	59371	4.1
scaffold63	655009	290.69
scaffold64	462392	8.4
scaffold65	10160	0.1
scaffold66	517348	10.55
scaffold67	98007	4.25
scaffold68	150188	1.84
scaffold69	15524	1.39
scaffold70	65992	0.16
scaffold71	54793	0.5
scaffold72	260865	2.11
scaffold73	26376	0.05
scaffold74	59100	1.28
scaffold75	31388	0.05
scaffold76	288210	0.01
scaffold77	139612	3
scaffold78	558332	4.05
scaffold79	328806	14.73
scaffold80	10947	19.9
scaffold81	271410	42.63
scaffold82	19630	0.14
scaffold83	17383	0.27
scaffold84	26327	10.29
scaffold85	38786	5.18
scaffold86	60162	6.84
scaffold87	76353	0.09
scaffold88	82280	1.2
scaffold89	17031	103.79
scaffold90	38216	4.49
scaffold91	95053	101.64
scaffold92	46186	27.51
scaffold93	266809	27.64
scaffold94	2664498	40.67
scaffold95	1633841	61.56
scaffold96	39304	1.47
scaffold97	365124	142.21
scaffold98	123939	0
scaffold99	319607	158.88
scaffold100	331400	122.44
scaffold101	408953	88.21
scaffold102	108659	134.28
scaffold103	671552	104.48
scaffold104	550033	33.8
scaffold105	1685534	136.6
scaffold106	137290	0.32
scaffold107	666740	41.02
scaffold108	149373	26.96
scaffold109	318079	139.16
scaffold110	260931	139.66
scaffold111	307709	23.82
scaffold112	63762	92.68
scaffold113	62099	32.97
scaffold114	193461	188.26
scaffold115	251662	156.7
scaffold116	124064	162.59
scaffold117	77852	36.22
scaffold118	292445	85.56
scaffold119	323594	65.44
scaffold120	1111345	128.17
scaffold121	234632	80.41
scaffold122	50827	32.29
scaffold123	1339777	67.84
scaffold124	311603	14.41
scaffold125	194995	74.21
scaffold126	284806	40.44
scaffold127	148121	9.93
scaffold128	90345	83.66
scaffold129	850689	61.62
scaffold130	474746	51.24
scaffold131	176416	144.87
scaffold132	126088	35.28
scaffold133	79884	13.86
scaffold134	748755	40.71
scaffold135	90025	66.25
scaffold136	390846	10.1
scaffold137	132269	18.6
scaffold138	275484	20.23
scaffold139	174375	9.88
scaffold140	43322	0.56
scaffold141	80555	0.57
scaffold142	40130	0.33
scaffold143	55546	31.75
scaffold144	101205	49.03
scaffold145	191395	1.58
scaffold146	103227	0.55
scaffold147	60013	0.56
scaffold148	61333	0.65
scaffold149	43968	3.75
scaffold150	70611	3.02
scaffold151	2089662	0.16
scaffold152	233581	0.11
scaffold153	182439	0.13
scaffold154	108437	1.88
scaffold155	81745	0
scaffold156	275206	0.21
scaffold157	44904	0.58
scaffold158	69620	0.7
scaffold159	85527	0.85
scaffold160	26810	1.98
scaffold161	78745	12.84
scaffold162	128759	8.52
scaffold163	128684	17.18
scaffold164	38491	16.66
scaffold165	53091	40.49
scaffold166	65659	22.84
scaffold167	83452	15.22
scaffold168	67268	3.38
scaffold169	106785	4.81
scaffold170	54852	1.08
scaffold171	349713	19.79
scaffold172	42758	2.51
scaffold173	161343	27.39
scaffold174	81755	16.23
scaffold175	68879	33.34
scaffold176	123196	2.59
scaffold177	39203	47.68
scaffold178	84537	10.79
scaffold179	67755	2.05
scaffold180	78685	18.6
scaffold181	49566	0.54
scaffold182	29025	0.59
scaffold183	52053	1.51
scaffold184	44602	1.37
scaffold185	52191	0.02
scaffold186	101850	2.02
scaffold187	43978	0.73
scaffold188	72096	0.32
scaffold189	81138	0.74
scaffold190	46987	1.13
scaffold191	60995	2.69
scaffold192	70637	0.48
scaffold193	73786	0.57
scaffold194	45842	2.35
scaffold195	62832	0.35
scaffold196	539411	10.05
scaffold197	70213	4.66
scaffold198	41734	1.15
scaffold199	45365	0.25
scaffold200	64804	11.62
scaffold201	18925	0.65
scaffold202	47210	30.02
scaffold203	40375	0.22
scaffold204	105348	3.63
scaffold205	80958	1.53
scaffold206	122793	3.23
scaffold207	92584	5.37
scaffold208	617557	21.21
scaffold209	406430	22.95
scaffold210	374367	2.21
scaffold211	19779	5.95
scaffold212	40654	0.11
scaffold213	27738	6.68
scaffold214	97236	10.93
scaffold215	2053747	13.79
scaffold216	38230	10.46
scaffold217	403703	36.09
scaffold218	94458	4.69
