# Supplementary material for: The chromosome-scale genome of the raccoon dog: Insights into its evolutionary characteristics
Source: iScience. 2022 Sep 15;25(10):105117. doi: 10.1016/j.isci.2022.105117 (PMC9523411; doi:10.1016/j.isci.2022.105117)
Supplement: Table S10. The heterozygosity (H) of the 26 autosomes, X chromosome and Y-linked scaffold of 38 requencing individuals, related to Figure 2 [file mmc3.xlsx]

## Sheet: Supplementary table 10
Table S10. The heterozygosity (H) of the 26 autosomes, X chromosome and Y-linked scaffold of 38 requencing individuals, related to Figure 2.
Sample	H1	H2	H3	H4	H5	H6	H7	H8	H9	H10	H11	H12	H13	H14	H15	H16	H17	H18	H19	H20	H21	H22	H23	H24	H25	H26	H27	H29	H30	H31	H32	H33	H34	H35	H36	H37	H38	H39
Chr1	0.11131	0.110755	0.111304	0.113012	0.117736	0.102939	0.102402	0.1129	0.110338	0.107836	0.109962	0.11897	0.119683	0.11361	0.10235	0.107638	0.112883	0.11235	0.104357	0.0963303	0.117421	0.112753	0.11185	0.102189	0.109837	0.108071	0.10492	0.111198	0.113912	0.105612	0.111752	0.109361	0.105207	0.0922171	0.118884	0.110393	0.100909	0.109279
Chr2	0.098822	0.0966739	0.0957281	0.109282	0.10438	0.0936236	0.0885542	0.0903961	0.105063	0.105525	0.0983851	0.111052	0.0976269	0.103157	0.082896	0.093902	0.0889868	0.109307	0.107371	0.0926065	0.0883951	0.10568	0.108528	0.0930536	0.103366	0.0876762	0.0897614	0.0783125	0.104089	0.106257	0.103118	0.10317	0.100667	0.0913316	0.110358	0.0937453	0.0935323	0.0828052
Chr3	0.102811	0.109737	0.0824662	0.107522	0.103937	0.0995796	0.0990292	0.108837	0.100256	0.100487	0.106351	0.107533	0.103819	0.107481	0.0971812	0.10397	0.105209	0.100594	0.101531	0.109967	0.102344	0.0971038	0.11156	0.103078	0.103382	0.111962	0.104435	0.0888643	0.09677	0.0979107	0.0992112	0.11038	0.103415	0.0904574	0.108572	0.112192	0.102925	0.105787
Chr4	0.112577	0.100059	0.105328	0.11057	0.112879	0.0982276	0.102618	0.111642	0.0939766	0.100333	0.0982368	0.103236	0.113351	0.109257	0.105475	0.106621	0.0992255	0.101415	0.1025	0.112089	0.114991	0.106277	0.111002	0.104779	0.113299	0.11411	0.113985	0.0877631	0.11528	0.109266	0.107498	0.115204	0.0911867	0.0973736	0.111263	0.112796	0.108924	0.11601
Chr5	0.121746	0.124856	0.106116	0.114454	0.116546	0.113437	0.0935559	0.0914826	0.113194	0.0914393	0.115158	0.108003	0.121887	0.114742	0.102812	0.109779	0.106087	0.119498	0.124233	0.0930982	0.108559	0.127799	0.110779	0.113762	0.112546	0.113192	0.118525	0.124928	0.112763	0.111815	0.12562	0.114539	0.127925	0.0753459	0.131001	0.0871409	0.0769743	0.103081
Chr6	0.117192	0.122081	0.112395	0.108791	0.105221	0.0813455	0.116638	0.0985557	0.108515	0.117912	0.0912007	0.112275	0.102038	0.111783	0.102071	0.0951694	0.0942628	0.10292	0.101081	0.101153	0.104228	0.11378	0.101238	0.107424	0.0899963	0.114095	0.109537	0.0871659	0.0812286	0.11987	0.107026	0.117131	0.111671	0.0773524	0.115391	0.106347	0.101696	0.104682
Chr7	0.0717036	0.115611	0.112987	0.118888	0.0713788	0.0994017	0.0841521	0.110156	0.103499	0.0667192	0.102642	0.0979605	0.117094	0.105536	0.0628084	0.0978748	0.111819	0.107621	0.116391	0.10407	0.0971677	0.112923	0.110169	0.10692	0.105612	0.107474	0.111894	0.116607	0.115807	0.122844	0.114003	0.0956679	0.102611	0.101005	0.0894431	0.114478	0.0867265	0.0979752
Chr8	0.0994455	0.104455	0.0906687	0.0937579	0.0928463	0.0927355	0.0858332	0.10372	0.10347	0.102459	0.0905451	0.110869	0.0939118	0.0921515	0.0922576	0.0958119	0.0914672	0.101657	0.101726	0.0874384	0.0940272	0.0890541	0.0908167	0.0973705	0.0956522	0.105057	0.0816226	0.100593	0.0957863	0.0974218	0.103408	0.0949027	0.0940773	0.0927589	0.0989093	0.0511805	0.0756808	0.102024
Chr9	0.105937	0.0979032	0.111826	0.112969	0.111827	0.0938673	0.0959318	0.0921874	0.108719	0.0996356	0.121147	0.123756	0.107846	0.113643	0.104713	0.0947418	0.0906569	0.119683	0.105562	0.0946116	0.0980645	0.120753	0.111766	0.10517	0.111788	0.0870296	0.120225	0.124212	0.108103	0.11492	0.106733	0.110282	0.104114	0.11123	0.117392	0.118705	0.108494	0.112614
Chr10	0.114802	0.118033	0.106832	0.113177	0.107121	0.116244	0.112944	0.123441	0.115967	0.117161	0.121396	0.107159	0.117536	0.121723	0.102334	0.114003	0.117778	0.114015	0.0971796	0.11651	0.126629	0.120095	0.102497	0.114811	0.120264	0.111273	0.116721	0.10945	0.110731	0.124022	0.114819	0.116222	0.120596	0.114502	0.114253	0.118589	0.111521	0.11885
Chr11	0.0976489	0.10444	0.112912	0.117932	0.10648	0.0699365	0.077325	0.0947396	0.107986	0.107759	0.108475	0.111751	0.0999533	0.108329	0.113311	0.109747	0.073648	0.0817339	0.0901703	0.102596	0.109746	0.113226	0.105557	0.0965405	0.113403	0.100533	0.0844752	0.115844	0.109182	0.0791085	0.104122	0.111825	0.111717	0.0694613	0.11528	0.0913478	0.109211	0.0987128
Chr12	0.10247	0.107805	0.104465	0.110778	0.110473	0.0961072	0.0774962	0.105814	0.103503	0.0825938	0.0785106	0.111353	0.106199	0.101805	0.111585	0.106341	0.102217	0.0968645	0.105629	0.0986464	0.109312	0.108358	0.109094	0.10411	0.102709	0.107185	0.110008	0.109759	0.109535	0.108334	0.0737712	0.0981014	0.104471	0.108293	0.0681734	0.097985	0.0980874	0.102543
Chr13	0.109802	0.118424	0.108212	0.120294	0.0992709	0.10281	0.109555	0.0955945	0.105908	0.10786	0.106811	0.118531	0.0959187	0.109896	0.0679185	0.117403	0.0948062	0.116391	0.102385	0.0971961	0.115212	0.119955	0.114448	0.103507	0.103641	0.116945	0.113782	0.112959	0.111267	0.102848	0.100335	0.117658	0.108071	0.0951931	0.095252	0.0971725	0.102937	0.116768
Chr14	0.127522	0.128079	0.124039	0.130737	0.130528	0.13045	0.123831	0.109771	0.105026	0.0957211	0.109954	0.119162	0.130296	0.129136	0.104784	0.125566	0.124798	0.088985	0.1145	0.117425	0.111986	0.125599	0.131393	0.115072	0.11434	0.116772	0.102689	0.102698	0.123371	0.124245	0.132908	0.126085	0.120102	0.131838	0.123919	0.124486	0.119166	0.114171
Chr15	0.109983	0.107493	0.104999	0.117875	0.106671	0.0926183	0.0943125	0.0898403	0.102814	0.0958983	0.107287	0.106673	0.108296	0.105833	0.100159	0.10193	0.0823816	0.102227	0.100504	0.0867029	0.0983951	0.107397	0.0896647	0.0891626	0.114074	0.111096	0.104155	0.113594	0.0980988	0.108136	0.101067	0.102752	0.0929187	0.106327	0.105409	0.0849799	0.106537	0.114831
Chr16	0.114384	0.0921885	0.105967	0.115138	0.110948	0.0727062	0.0802028	0.0803501	0.0944771	0.0815164	0.112246	0.11075	0.109569	0.108606	0.0869585	0.106108	0.101397	0.106712	0.102917	0.103298	0.0964036	0.106508	0.111954	0.106846	0.0996933	0.11294	0.0842196	0.091836	0.115426	0.107526	0.106125	0.112468	0.093213	0.0904589	0.113205	0.0814765	0.103626	0.0940833
Chr17	0.12287	0.119784	0.118263	0.0988187	0.112462	0.112266	0.116312	0.11577	0.123087	0.110128	0.110874	0.126469	0.0971251	0.1253	0.131639	0.121341	0.114498	0.11438	0.105262	0.105524	0.128129	0.123687	0.109815	0.111851	0.0911616	0.123841	0.108606	0.130575	0.125586	0.126671	0.121367	0.114433	0.116438	0.101573	0.114088	0.123528	0.0993536	0.126428
Chr18	0.107146	0.107843	0.0982587	0.113784	0.0987561	0.105466	0.108762	0.0752617	0.103126	0.0929383	0.111114	0.113966	0.100111	0.105606	0.0957995	0.113723	0.103507	0.109609	0.110161	0.081891	0.112389	0.106502	0.0965941	0.0897661	0.107612	0.0997786	0.100478	0.107072	0.0719724	0.11548	0.0992781	0.114723	0.0992504	0.0938346	0.112597	0.0766337	0.106397	0.0990179
Chr19	0.096196	0.106399	0.1128	0.11199	0.0986043	0.0961008	0.0838045	0.088668	0.119541	0.0843601	0.0743005	0.107056	0.109774	0.109555	0.113022	0.118124	0.0700707	0.106362	0.102897	0.0914058	0.114414	0.0811901	0.1112	0.109363	0.115035	0.11061	0.0939015	0.11571	0.116768	0.120959	0.100999	0.120851	0.110264	0.0813352	0.109852	0.0896077	0.104987	0.105381
Chr20	0.114792	0.122427	0.125127	0.132633	0.131832	0.130578	0.123764	0.106112	0.123853	0.125827	0.0974102	0.124623	0.111446	0.12755	0.118283	0.12754	0.134401	0.12119	0.111837	0.0972131	0.122521	0.119937	0.118992	0.125239	0.120915	0.126309	0.13013	0.120687	0.126495	0.126606	0.104538	0.107485	0.12361	0.11339	0.138754	0.094214	0.130857	0.129904
Chr21	0.117914	0.127967	0.112237	0.136636	0.125775	0.109738	0.104043	0.133027	0.130554	0.120115	0.108558	0.132795	0.132506	0.114529	0.127249	0.134454	0.128082	0.122229	0.122496	0.102621	0.136694	0.121515	0.128591	0.115224	0.121517	0.121502	0.107224	0.136644	0.134847	0.126799	0.115639	0.127191	0.128872	0.12234	0.10961	0.131991	0.118306	0.114448
Chr22	0.118443	0.128898	0.114744	0.124811	0.115972	0.122521	0.105795	0.0867082	0.122831	0.0985079	0.119753	0.123028	0.120707	0.113072	0.122202	0.121961	0.0751345	0.123702	0.118534	0.0973629	0.123292	0.11209	0.112192	0.104162	0.131001	0.117315	0.118226	0.100074	0.0985837	0.118219	0.108537	0.118443	0.123325	0.103907	0.112447	0.122207	0.12091	0.109989
Chr23	0.10183	0.107638	0.0899598	0.0961705	0.106883	0.0733883	0.091734	0.106006	0.101483	0.0775333	0.094528	0.112638	0.0954212	0.105697	0.0933366	0.0935343	0.0988032	0.096604	0.0966734	0.099575	0.0930556	0.0843163	0.0932256	0.0994241	0.109579	0.081172	0.0951888	0.10351	0.105109	0.0640472	0.0823062	0.105975	0.0649611	0.0950397	0.109403	0.0938204	0.0950952	0.113215
Chr24	0.118558	0.117438	0.112123	0.0881847	0.12307	0.0911493	0.0912586	0.109033	0.101781	0.0773314	0.112088	0.119323	0.125352	0.116057	0.0975567	0.106561	0.116365	0.115761	0.123348	0.109487	0.111928	0.103645	0.10596	0.121872	0.105569	0.109299	0.116781	0.110486	0.11488	0.122455	0.110284	0.0916723	0.116055	0.113791	0.126396	0.108482	0.118962	0.0938971
Chr25	0.112359	0.115174	0.1179	0.120488	0.106398	0.0800338	0.0980129	0.0961417	0.128969	0.122008	0.0947237	0.137725	0.109251	0.127871	0.123807	0.113062	0.109851	0.111086	0.119486	0.109218	0.11466	0.105621	0.126254	0.111412	0.126971	0.114427	0.110566	0.120068	0.122039	0.113037	0.117183	0.134805	0.111019	0.0973839	0.122467	0.113037	0.107652	0.0983058
Chr26	0.0881224	0.0991902	0.0962907	0.117378	0.109914	0.104134	0.103217	0.100645	0.0983949	0.11648	0.103088	0.111553	0.108383	0.0911103	0.110389	0.115802	0.0913109	0.0970646	0.100052	0.0812342	0.113564	0.10883	0.112582	0.103659	0.113585	0.0919773	0.113117	0.105723	0.117488	0.110523	0.0816618	0.0617258	0.113896	0.0939429	0.0937375	0.0877426	0.0632329	0.102374
Chr27	0.0103657	0.0130885	0.0138332	0.0142106	0.0121979	0.013094	0.0117012	0.0123376	0.0136127	0.012318	0.0137029	0.0128492	0.013065	0.0130171	0.0123792	0.0113771	0.0132368	0.00971047	0.0096783	0.0123086	0.0110727	0.0136056	0.00798103	0.0112131	0.0123211	0.0128382	0.0134793	0.0149129	0.0152755	0.0123635	0.00914079	0.0133365	0.013422	0.0131168	0.0125502	0.0133177	0.0131082	0.014071
Scaffold30	0.0347033	0.034487	3.09023e-05	0.0358158	0.0361248	0.0349505	0.0314586	0.0356922	0.0350123	0.0350741	0.0351977	0.0347342	0.0356304	0.0348887	0.0353522	0.035445	0.0334054	0.0348269	0.0332818	0.0342398	0.0350123	0.034796	0	0.0328801	0.0347651	0.0351359	0.0337453	0.0355686	0	0.035754	0.0355686	0.0358776	0	0	0.035754	0.036063	0.0328183	0.0346106
Note: H3, H23, H30, H34 and H35 are female individuals.
