# Supplementary material for: The chromosome-scale genome of the raccoon dog: Insights into its evolutionary characteristics
Source: iScience. 2022 Sep 15;25(10):105117. doi: 10.1016/j.isci.2022.105117 (PMC9523411; doi:10.1016/j.isci.2022.105117)
Supplement: Table S14. The GO enrichment result of expanded families in the raccoon dog genome compared with 17 species, related to Figure 3 [file mmc4.xlsx]

## Sheet: Supplementary table 14
Table S14 The GO enrichment result of expanded families in the raccoon dog genome compared with 17 species, related to Figure 3.
GO_ID	GO_Term	GO_Class	p value	Adjusted p value	Number
GO:0006412	translation	BP	0	0	461
GO:0006518	peptide metabolic process	BP	0	0	461
GO:0043043	peptide biosynthetic process	BP	0	0	461
GO:0043603	cellular amide metabolic process	BP	0	0	466
GO:0043604	amide biosynthetic process	BP	0	0	465
GO:1901566	organonitrogen compound biosynthetic process	BP	0	0	527
GO:0044267	cellular protein metabolic process	BP	3.43671e-135	1.66524e-133	531
GO:0044271	cellular nitrogen compound biosynthetic process	BP	1.87319e-125	8.68181e-124	566
GO:1901564	organonitrogen compound metabolic process	BP	6.10482e-107	2.71156e-105	627
GO:1901576	organic substance biosynthetic process	BP	4.0126e-103	1.71097e-101	581
GO:0044249	cellular biosynthetic process	BP	8.85487e-103	3.6305e-101	575
GO:0009058	biosynthetic process	BP	1.12019e-101	4.42267e-100	585
GO:0019538	protein metabolic process	BP	1.04557e-96	3.84337e-95	551
GO:0010467	gene expression	BP	1.16256e-92	4.13095e-91	526
GO:0034645	cellular macromolecule biosynthetic process	BP	2.97077e-90	1.02156e-88	503
GO:0009059	macromolecule biosynthetic process	BP	7.10897e-90	2.29641e-88	503
GO:0034641	cellular nitrogen compound metabolic process	BP	2.8374e-79	8.89607e-78	588
GO:1902600	proton transmembrane transport	BP	4.10473e-51	8.57969e-50	61
GO:0015986	ATP synthesis coupled proton transport	BP	2.86555e-47	5.55395e-46	47
GO:0015985	energy coupled proton transport, down electrochemical gradient	BP	2.86555e-47	5.55395e-46	47
GO:0044237	cellular metabolic process	BP	1.06978e-42	1.81014e-41	713
GO:0009987	cellular process	BP	3.24075e-42	5.39788e-41	1031
GO:0008152	metabolic process	BP	3.61937e-40	5.84583e-39	875
GO:0044260	cellular macromolecule metabolic process	BP	2.06773e-37	3.06139e-36	573
GO:0009156	ribonucleoside monophosphate biosynthetic process	BP	1.20753e-36	1.76332e-35	55
GO:0009124	nucleoside monophosphate biosynthetic process	BP	4.42096e-36	6.36857e-35	55
GO:0006754	ATP biosynthetic process	BP	4.55405e-34	6.47282e-33	49
GO:0044238	primary metabolic process	BP	1.62404e-30	2.24835e-29	732
GO:0071704	organic substance metabolic process	BP	1.75183e-30	2.39416e-29	748
GO:0009127	purine nucleoside monophosphate biosynthetic process	BP	3.41324e-30	4.54815e-29	49
GO:0009168	purine ribonucleoside monophosphate biosynthetic process	BP	3.41324e-30	4.54815e-29	49
GO:0009161	ribonucleoside monophosphate metabolic process	BP	3.77462e-30	4.96758e-29	55
GO:0006807	nitrogen compound metabolic process	BP	5.17565e-30	6.72834e-29	689
GO:0006457	protein folding	BP	5.89008e-30	7.56485e-29	53
GO:0009145	purine nucleoside triphosphate biosynthetic process	BP	1.08808e-29	1.36458e-28	49
GO:0009206	purine ribonucleoside triphosphate biosynthetic process	BP	1.08808e-29	1.36458e-28	49
GO:0009123	nucleoside monophosphate metabolic process	BP	2.72834e-29	3.38188e-28	55
GO:0009142	nucleoside triphosphate biosynthetic process	BP	1.02343e-28	1.23975e-27	49
GO:0009201	ribonucleoside triphosphate biosynthetic process	BP	1.02343e-28	1.23975e-27	49
GO:0046034	ATP metabolic process	BP	2.46225e-27	2.9164e-26	49
GO:0055114	oxidation-reduction process	BP	1.4633e-26	1.71415e-25	153
GO:0098662	inorganic cation transmembrane transport	BP	2.63285e-25	2.95434e-24	61
GO:0098660	inorganic ion transmembrane transport	BP	5.32301e-25	5.91076e-24	61
GO:0009126	purine nucleoside monophosphate metabolic process	BP	1.94294e-24	2.05066e-23	49
GO:0009167	purine ribonucleoside monophosphate metabolic process	BP	1.94294e-24	2.05066e-23	49
GO:0017144	drug metabolic process	BP	3.63873e-24	3.76591e-23	57
GO:0009144	purine nucleoside triphosphate metabolic process	BP	1.10106e-23	1.08679e-22	49
GO:0009205	purine ribonucleoside triphosphate metabolic process	BP	1.10106e-23	1.08679e-22	49
GO:0043170	macromolecule metabolic process	BP	1.73907e-23	1.70077e-22	614
GO:0098655	cation transmembrane transport	BP	2.9384e-23	2.82192e-22	61
GO:0009199	ribonucleoside triphosphate metabolic process	BP	5.82687e-23	5.54593e-22	49
GO:0009141	nucleoside triphosphate metabolic process	BP	2.89024e-22	2.72655e-21	49
GO:0008150	biological_process	BP	2.53963e-20	2.35412e-19	1256
GO:0034220	ion transmembrane transport	BP	2.64934e-20	2.43466e-19	71
GO:0009152	purine ribonucleotide biosynthetic process	BP	1.90689e-19	1.69395e-18	49
GO:0009260	ribonucleotide biosynthetic process	BP	7.00219e-19	5.78631e-18	49
GO:0046390	ribose phosphate biosynthetic process	BP	7.00219e-19	5.78631e-18	49
GO:0006164	purine nucleotide biosynthetic process	BP	2.45518e-18	1.95315e-17	49
GO:0072522	purine-containing compound biosynthetic process	BP	8.2381e-18	6.01494e-17	49
GO:0009165	nucleotide biosynthetic process	BP	1.03152e-16	7.00385e-16	55
GO:1901293	nucleoside phosphate biosynthetic process	BP	1.66916e-16	1.10517e-15	55
GO:0006879	cellular iron ion homeostasis	BP	2.73184e-16	1.78659e-15	20
GO:0055072	iron ion homeostasis	BP	2.73184e-16	1.78659e-15	20
GO:0009150	purine ribonucleotide metabolic process	BP	1.097e-15	6.91953e-15	50
GO:0009259	ribonucleotide metabolic process	BP	2.93111e-15	1.82723e-14	50
GO:0055065	metal ion homeostasis	BP	3.56843e-15	2.2116e-14	22
GO:0006163	purine nucleotide metabolic process	BP	7.59141e-15	4.59798e-14	50
GO:0046916	cellular transition metal ion homeostasis	BP	9.69194e-15	5.80428e-14	20
GO:0044281	small molecule metabolic process	BP	1.90366e-14	1.12116e-13	118
GO:0019693	ribose phosphate metabolic process	BP	4.66128e-14	2.67146e-13	50
GO:0072521	purine-containing compound metabolic process	BP	4.66128e-14	2.67146e-13	50
GO:0055076	transition metal ion homeostasis	BP	1.6198e-13	8.99864e-13	20
GO:0042407	cristae formation	BP	3.45808e-13	1.88077e-12	14
GO:0007006	mitochondrial membrane organization	BP	3.45808e-13	1.88077e-12	14
GO:0007007	inner mitochondrial membrane organization	BP	3.45808e-13	1.88077e-12	14
GO:0055082	cellular chemical homeostasis	BP	3.87012e-13	2.09419e-12	22
GO:0022613	ribonucleoprotein complex biogenesis	BP	4.74513e-12	2.46747e-11	31
GO:0090407	organophosphate biosynthetic process	BP	1.24076e-11	6.32844e-11	57
GO:0006873	cellular ion homeostasis	BP	1.53869e-11	7.70068e-11	22
GO:0006875	cellular metal ion homeostasis	BP	1.53869e-11	7.70068e-11	22
GO:0030003	cellular cation homeostasis	BP	1.53869e-11	7.70068e-11	22
GO:0009117	nucleotide metabolic process	BP	1.58255e-11	7.88316e-11	56
GO:0019725	cellular homeostasis	BP	2.12031e-11	1.05128e-10	37
GO:0050801	ion homeostasis	BP	4.27362e-11	2.08024e-10	22
GO:0055080	cation homeostasis	BP	4.27362e-11	2.08024e-10	22
GO:0098771	inorganic ion homeostasis	BP	4.27362e-11	2.08024e-10	22
GO:0006753	nucleoside phosphate metabolic process	BP	7.24673e-11	3.51137e-10	56
GO:0015672	monovalent inorganic cation transport	BP	1.80508e-10	8.62879e-10	61
GO:0006108	malate metabolic process	BP	1.23247e-08	5.4742e-08	10
GO:0055086	nucleobase-containing small molecule metabolic process	BP	1.69397e-08	7.49282e-08	56
GO:0048878	chemical homeostasis	BP	2.22993e-08	9.77775e-08	22
GO:0042026	protein refolding	BP	7.66255e-08	3.29366e-07	8
GO:0051603	proteolysis involved in cellular protein catabolic process	BP	1.01649e-07	4.2999e-07	39
GO:0044257	cellular protein catabolic process	BP	1.01649e-07	4.2999e-07	39
GO:0006511	ubiquitin-dependent protein catabolic process	BP	1.19587e-07	4.96032e-07	36
GO:0019941	modification-dependent protein catabolic process	BP	1.19587e-07	4.96032e-07	36
GO:0043632	modification-dependent macromolecule catabolic process	BP	1.19587e-07	4.96032e-07	36
GO:0042592	homeostatic process	BP	2.26666e-07	9.2933e-07	37
GO:0098656	anion transmembrane transport	BP	2.50008e-07	1.01721e-06	10
GO:0000387	spliceosomal snRNP assembly	BP	4.37594e-07	1.75367e-06	12
GO:0019752	carboxylic acid metabolic process	BP	4.9727e-07	1.98536e-06	53
GO:0030163	protein catabolic process	BP	5.22854e-07	2.07198e-06	39
GO:0006082	organic acid metabolic process	BP	6.05063e-07	2.38006e-06	53
GO:0043436	oxoacid metabolic process	BP	6.05063e-07	2.38006e-06	53
GO:0042254	ribosome biogenesis	BP	1.74668e-06	6.67371e-06	19
GO:0043648	dicarboxylic acid metabolic process	BP	2.04927e-06	7.77409e-06	10
GO:0022618	ribonucleoprotein complex assembly	BP	2.3419e-06	8.82143e-06	14
GO:0071826	ribonucleoprotein complex subunit organization	BP	2.3419e-06	8.82143e-06	14
GO:0044265	cellular macromolecule catabolic process	BP	2.42015e-05	8.48646e-05	41
GO:1901137	carbohydrate derivative biosynthetic process	BP	5.53272e-05	0.000185468	49
GO:0006414	translational elongation	BP	9.0018e-05	0.000294353	9
GO:0019068	virion assembly	BP	0.000102375	0.000329704	6
GO:0015991	ATP hydrolysis coupled proton transport	BP	0.000114666	0.000360572	14
GO:0015988	energy coupled proton transmembrane transport, against electrochemical gradient	BP	0.000114666	0.000360572	14
GO:0090662	ATP hydrolysis coupled transmembrane transport	BP	0.000114666	0.000360572	14
GO:0099131	ATP hydrolysis coupled ion transmembrane transport	BP	0.000114666	0.000360572	14
GO:0099132	ATP hydrolysis coupled cation transmembrane transport	BP	0.000114666	0.000360572	14
GO:0007005	mitochondrion organization	BP	0.000114666	0.000360572	14
GO:0061024	membrane organization	BP	0.000114666	0.000360572	14
GO:0009057	macromolecule catabolic process	BP	0.000115032	0.00036066	41
GO:1902850	microtubule cytoskeleton organization involved in mitosis	BP	0.000191914	0.000573055	5
GO:0040001	establishment of mitotic spindle localization	BP	0.000277884	0.000813802	4
GO:0051293	establishment of spindle localization	BP	0.000277884	0.000813802	4
GO:0051653	spindle localization	BP	0.000277884	0.000813802	4
GO:1901565	organonitrogen compound catabolic process	BP	0.000314064	0.00091224	39
GO:0019637	organophosphate metabolic process	BP	0.000545135	0.00156635	58
GO:0005975	carbohydrate metabolic process	BP	0.000884583	0.00247498	42
GO:0019058	viral life cycle	BP	0.00119256	0.00329344	6
GO:0006542	glutamine biosynthetic process	BP	0.00124608	0.00337995	4
GO:0046654	tetrahydrofolate biosynthetic process	BP	0.00124608	0.00337995	4
GO:0034622	cellular protein-containing complex assembly	BP	0.00132396	0.00357639	33
GO:0051301	cell division	BP	0.00148228	0.00399017	7
GO:0006913	nucleocytoplasmic transport	BP	0.00155589	0.00416729	11
GO:0051169	nuclear transport	BP	0.00155589	0.00416729	11
GO:0016032	viral process	BP	0.00212522	0.00547967	6
GO:0044403	symbiont process	BP	0.00212522	0.00547967	6
GO:0006069	ethanol oxidation	BP	0.00215383	0.00547967	3
GO:0016260	selenocysteine biosynthetic process	BP	0.00215383	0.00547967	3
GO:0006067	ethanol metabolic process	BP	0.00215383	0.00547967	3
GO:0034308	primary alcohol metabolic process	BP	0.00215383	0.00547967	3
GO:0016259	selenocysteine metabolic process	BP	0.00215383	0.00547967	3
GO:0017038	protein import	BP	0.00227837	0.00576897	8
GO:0007186	G protein-coupled receptor signaling pathway	BP	0.00276263	0.00692931	131
GO:0006596	polyamine biosynthetic process	BP	0.00335441	0.00827731	4
GO:0009309	amine biosynthetic process	BP	0.00335441	0.00827731	4
GO:0042401	cellular biogenic amine biosynthetic process	BP	0.00335441	0.00827731	4
GO:0009396	folic acid-containing compound biosynthetic process	BP	0.00335441	0.00827731	4
GO:0006606	protein import into nucleus	BP	0.00351799	0.00856205	6
GO:0034314	Arp2/3 complex-mediated actin nucleation	BP	0.00351799	0.00856205	6
GO:0044419	interspecies interaction between organisms	BP	0.00351799	0.00856205	6
GO:0034504	protein localization to nucleus	BP	0.00351799	0.00856205	6
GO:0051170	import into nucleus	BP	0.00351799	0.00856205	6
GO:1901135	carbohydrate derivative metabolic process	BP	0.00441297	0.0105713	55
GO:0016925	protein sumoylation	BP	0.0051377	0.0121706	5
GO:0000398	mRNA splicing, via spliceosome	BP	0.00599025	0.0139729	15
GO:0000375	RNA splicing, via transesterification reactions	BP	0.00599025	0.0139729	15
GO:0000377	RNA splicing, via transesterification reactions with bulged adenosine as nucleophile	BP	0.00599025	0.0139729	15
GO:0006812	cation transport	BP	0.00668266	0.0155201	61
GO:0000281	mitotic cytokinesis	BP	0.00702722	0.0161444	4
GO:0006595	polyamine metabolic process	BP	0.00702722	0.0161444	4
GO:0061640	cytoskeleton-dependent cytokinesis	BP	0.00702722	0.0161444	4
GO:0006541	glutamine metabolic process	BP	0.00702722	0.0161444	4
GO:0030838	positive regulation of actin filament polymerization	BP	0.00816102	0.0182383	6
GO:0031334	positive regulation of protein complex assembly	BP	0.00816102	0.0182383	6
GO:0032273	positive regulation of protein polymerization	BP	0.00816102	0.0182383	6
GO:0044089	positive regulation of cellular component biogenesis	BP	0.00816102	0.0182383	6
GO:0045010	actin nucleation	BP	0.00816102	0.0182383	6
GO:1902905	positive regulation of supramolecular fiber organization	BP	0.00816102	0.0182383	6
GO:0051495	positive regulation of cytoskeleton organization	BP	0.0116517	0.0257691	6
GO:0000910	cytokinesis	BP	0.0126256	0.0276363	4
GO:0051656	establishment of organelle localization	BP	0.0126256	0.0276363	4
GO:0046653	tetrahydrofolate metabolic process	BP	0.0126256	0.0276363	4
GO:0065008	regulation of biological quality	BP	0.0134368	0.0292917	43
GO:0045454	cell redox homeostasis	BP	0.0137992	0.0300203	15
GO:0010638	positive regulation of organelle organization	BP	0.0160744	0.0338803	6
GO:0006334	nucleosome assembly	BP	0.0166375	0.0338803	13
GO:0031497	chromatin assembly	BP	0.0166375	0.0338803	13
GO:0032469	endoplasmic reticulum calcium ion homeostasis	BP	0.0166859	0.0338803	2
GO:0000338	protein deneddylation	BP	0.0166859	0.0338803	2
GO:0000027	ribosomal large subunit assembly	BP	0.0166859	0.0338803	2
GO:0090266	regulation of mitotic cell cycle spindle assembly checkpoint	BP	0.0166859	0.0338803	2
GO:0006597	spermine biosynthetic process	BP	0.0166859	0.0338803	2
GO:0008295	spermidine biosynthetic process	BP	0.0166859	0.0338803	2
GO:0009249	protein lipoylation	BP	0.0166859	0.0338803	2
GO:0009235	cobalamin metabolic process	BP	0.0166859	0.0338803	2
GO:0016560	protein import into peroxisome matrix, docking	BP	0.0166859	0.0338803	2
GO:0042273	ribosomal large subunit biogenesis	BP	0.0166859	0.0338803	2
GO:0090231	regulation of spindle checkpoint	BP	0.0166859	0.0338803	2
GO:1901976	regulation of cell cycle checkpoint	BP	0.0166859	0.0338803	2
GO:1903504	regulation of mitotic spindle checkpoint	BP	0.0166859	0.0338803	2
GO:0008215	spermine metabolic process	BP	0.0166859	0.0338803	2
GO:0008216	spermidine metabolic process	BP	0.0166859	0.0338803	2
GO:0016558	protein import into peroxisome matrix	BP	0.0166859	0.0338803	2
GO:0034728	nucleosome organization	BP	0.0203952	0.0406265	13
GO:0006760	folic acid-containing compound metabolic process	BP	0.0204276	0.0406265	4
GO:0042398	cellular modified amino acid biosynthetic process	BP	0.0204276	0.0406265	4
GO:0042559	pteridine-containing compound biosynthetic process	BP	0.0204276	0.0406265	4
GO:0005840	ribosome	CC	0	0	449
GO:0043228	non-membrane-bounded organelle	CC	0	0	581
GO:0043232	intracellular non-membrane-bounded organelle	CC	0	0	581
GO:1990904	ribonucleoprotein complex	CC	0	0	472
GO:0044444	cytoplasmic part	CC	0	0	564
GO:0032991	protein-containing complex	CC	1.87125829533154e-310	#NUM!	674
GO:0005737	cytoplasm	CC	7.41787e-285	5.27164e-283	588
GO:0043229	intracellular organelle	CC	3.49942e-247	2.33149e-245	757
GO:0043226	organelle	CC	1.31391e-245	8.23898e-244	757
GO:0044424	intracellular part	CC	7.8142e-220	4.62774e-218	816
GO:0005622	intracellular	CC	6.67521e-193	3.74514e-191	854
GO:0005623	cell	CC	2.70313e-155	1.37216e-153	858
GO:0044464	cell part	CC	2.70313e-155	1.37216e-153	858
GO:0005575	cellular_component	CC	4.11193e-59	1.18468e-57	1052
GO:0044455	mitochondrial membrane part	CC	4.62585e-58	1.29767e-56	71
GO:0098800	inner mitochondrial membrane protein complex	CC	2.09883e-57	5.73681e-56	64
GO:0000276	mitochondrial proton-transporting ATP synthase complex, coupling factor F(o)	CC	9.97235e-54	2.59281e-52	42
GO:0005753	mitochondrial proton-transporting ATP synthase complex	CC	2.80095e-52	6.63514e-51	42
GO:0098798	mitochondrial protein complex	CC	3.0625e-51	6.52925e-50	66
GO:0044446	intracellular organelle part	CC	1.91623e-48	3.92827e-47	263
GO:0044422	organelle part	CC	1.15568e-47	2.32444e-46	263
GO:0031966	mitochondrial membrane	CC	3.9286e-47	7.47837e-46	82
GO:0005743	mitochondrial inner membrane	CC	1.14547e-44	2.14222e-43	69
GO:0033177	proton-transporting two-sector ATPase complex, proton-transporting domain	CC	8.08843e-44	1.4866e-42	48
GO:0045263	proton-transporting ATP synthase complex, coupling factor F(o)	CC	1.21414e-43	2.19368e-42	42
GO:0005740	mitochondrial envelope	CC	1.53699e-43	2.73072e-42	82
GO:0019866	organelle inner membrane	CC	4.72201e-43	8.25191e-42	69
GO:0016469	proton-transporting two-sector ATPase complex	CC	8.24313e-43	1.41729e-41	56
GO:0045259	proton-transporting ATP synthase complex	CC	1.35974e-40	2.22998e-39	42
GO:0005739	mitochondrion	CC	1.30847e-39	2.05122e-38	92
GO:0044429	mitochondrial part	CC	8.67399e-39	1.34007e-37	82
GO:0031967	organelle envelope	CC	4.6216e-38	6.93891e-37	82
GO:0031975	envelope	CC	4.6216e-38	6.93891e-37	82
GO:0000785	chromatin	CC	1.34203e-33	1.88237e-32	58
GO:0031090	organelle membrane	CC	4.38701e-24	4.49668e-23	82
GO:0044427	chromosomal part	CC	2.9384e-23	2.82192e-22	61
GO:0005694	chromosome	CC	1.66355e-19	1.50283e-18	61
GO:0005839	proteasome core complex	CC	4.67312e-19	4.01738e-18	26
GO:0019773	proteasome core complex, alpha-subunit complex	CC	2.75874e-18	2.17839e-17	26
GO:0000786	nucleosome	CC	1.20892e-14	7.15949e-14	35
GO:0000502	proteasome complex	CC	1.96757e-14	1.14613e-13	26
GO:1905369	endopeptidase complex	CC	1.96757e-14	1.14613e-13	26
GO:0032993	protein-DNA complex	CC	8.82145e-14	4.9493e-13	35
GO:0044815	DNA packaging complex	CC	8.82145e-14	4.9493e-13	35
GO:0015934	large ribosomal subunit	CC	3.75113e-12	1.9894e-11	16
GO:0005874	microtubule	CC	4.74108e-12	2.46747e-11	20
GO:1905368	peptidase complex	CC	7.62423e-12	3.94536e-11	26
GO:0044391	ribosomal subunit	CC	9.43482e-12	4.8587e-11	19
GO:0043231	intracellular membrane-bounded organelle	CC	1.04126e-11	5.33643e-11	230
GO:0005730	nucleolus	CC	1.25831e-11	6.38741e-11	20
GO:0043227	membrane-bounded organelle	CC	7.95273e-11	3.83602e-10	232
GO:0061617	MICOS complex	CC	6.35507e-10	2.98436e-09	14
GO:0098796	membrane protein complex	CC	1.03075e-09	4.81921e-09	85
GO:0031304	intrinsic component of mitochondrial inner membrane	CC	2.12631e-09	9.855e-09	14
GO:0031305	integral component of mitochondrial inner membrane	CC	2.12631e-09	9.855e-09	14
GO:0099513	polymeric cytoskeletal fiber	CC	2.14642e-09	9.90513e-09	39
GO:0032592	integral component of mitochondrial membrane	CC	6.24113e-09	2.84318e-08	14
GO:0098573	intrinsic component of mitochondrial membrane	CC	6.24113e-09	2.84318e-08	14
GO:0005685	U1 snRNP	CC	6.53458e-09	2.9642e-08	12
GO:0005668	RNA polymerase transcription factor SL1 complex	CC	9.86226e-09	4.4173e-08	9
GO:0000120	RNA polymerase I transcription factor complex	CC	9.86226e-09	4.4173e-08	9
GO:0044452	nucleolar part	CC	9.90422e-09	4.41753e-08	11
GO:0099080	supramolecular complex	CC	2.2564e-08	9.77775e-08	39
GO:0099081	supramolecular polymer	CC	2.2564e-08	9.77775e-08	39
GO:0099512	supramolecular fiber	CC	2.2564e-08	9.77775e-08	39
GO:0015630	microtubule cytoskeleton	CC	1.04295e-07	4.39442e-07	29
GO:0097525	spliceosomal snRNP complex	CC	1.82794e-07	7.55265e-07	12
GO:0030532	small nuclear ribonucleoprotein complex	CC	9.6497e-07	3.72702e-06	12
GO:0016272	prefoldin complex	CC	4.82937e-06	1.78754e-05	10
GO:0005741	mitochondrial outer membrane	CC	5.41581e-06	1.99078e-05	13
GO:0031968	organelle outer membrane	CC	5.41581e-06	1.99078e-05	13
GO:0120114	Sm-like protein family complex	CC	7.11295e-06	2.60564e-05	12
GO:0019867	outer membrane	CC	9.21082e-06	3.36258e-05	13
GO:0044430	cytoskeletal part	CC	1.26705e-05	4.54772e-05	54
GO:0031300	intrinsic component of organelle membrane	CC	1.66067e-05	5.88132e-05	14
GO:0031301	integral component of organelle membrane	CC	1.66067e-05	5.88132e-05	14
GO:0005868	cytoplasmic dynein complex	CC	1.68709e-05	5.95509e-05	7
GO:0031209	SCAR complex	CC	3.58348e-05	0.000123225	5
GO:0005819	spindle	CC	0.000121917	0.00038001	7
GO:0005746	mitochondrial respiratory chain	CC	0.000177289	0.000536904	13
GO:0005751	mitochondrial respiratory chain complex IV	CC	0.000191914	0.000573055	5
GO:0045277	respiratory chain complex IV	CC	0.000191914	0.000573055	5
GO:0070469	respiratory chain	CC	0.000248955	0.000741302	13
GO:0005854	nascent polypeptide-associated complex	CC	0.000277884	0.000813802	4
GO:0005885	Arp2/3 protein complex	CC	0.000608572	0.00173459	6
GO:1902494	catalytic complex	CC	0.000872373	0.00244724	48
GO:0033178	proton-transporting two-sector ATPase complex, catalytic domain	CC	0.00100443	0.00280295	8
GO:0032040	small-subunit processome	CC	0.00119256	0.00329344	6
GO:0000940	condensed chromosome outer kinetochore	CC	0.00215383	0.00547967	3
GO:0005876	spindle microtubule	CC	0.00215383	0.00547967	3
GO:0022625	cytosolic large ribosomal subunit	CC	0.00215383	0.00547967	3
GO:0022626	cytosolic ribosome	CC	0.00215383	0.00547967	3
GO:0070069	cytochrome complex	CC	0.00287314	0.00718959	5
GO:0044428	nuclear part	CC	0.00366874	0.00888837	41
GO:0033179	proton-transporting V-type ATPase, V0 domain	CC	0.00548953	0.0129465	6
GO:0030684	preribosome	CC	0.00548953	0.0129465	6
GO:0000777	condensed chromosome kinetochore	CC	0.00778166	0.0176871	3
GO:0000779	condensed chromosome, centromeric region	CC	0.00778166	0.0176871	3
GO:0005856	cytoskeleton	CC	0.0103333	0.0230446	54
GO:0098803	respiratory chain complex	CC	0.0108293	0.0241004	8
GO:0044798	nuclear transcription factor complex	CC	0.013861	0.0300934	9
GO:0005882	intermediate filament	CC	0.0147553	0.0318403	19
GO:0045111	intermediate filament cytoskeleton	CC	0.0147553	0.0318403	19
GO:0008180	COP9 signalosome	CC	0.0166859	0.0338803	2
GO:0031429	box H/ACA snoRNP complex	CC	0.0166859	0.0338803	2
GO:0005956	protein kinase CK2 complex	CC	0.0166859	0.0338803	2
GO:0072588	box H/ACA RNP complex	CC	0.0166859	0.0338803	2
GO:0045095	keratin filament	CC	0.0248162	0.0488984	10
GO:0003735	structural constituent of ribosome	MF	0	0	449
GO:0005198	structural molecule activity	MF	0	0	479
GO:0016620	oxidoreductase activity, acting on the aldehyde or oxo group of donors, NAD or NADP as acceptor	MF	1.74558e-97	6.64566e-96	73
GO:0016903	oxidoreductase activity, acting on the aldehyde or oxo group of donors	MF	5.66311e-90	1.88652e-88	73
GO:0003924	GTPase activity	MF	1.42384e-67	4.33661e-66	148
GO:0005525	GTP binding	MF	1.62795e-52	3.94409e-51	160
GO:0001883	purine nucleoside binding	MF	1.62795e-52	3.94409e-51	160
GO:0032550	purine ribonucleoside binding	MF	1.62795e-52	3.94409e-51	160
GO:0001882	nucleoside binding	MF	8.46607e-52	1.88017e-50	160
GO:0032549	ribonucleoside binding	MF	8.46607e-52	1.88017e-50	160
GO:0032561	guanyl ribonucleotide binding	MF	8.46607e-52	1.88017e-50	160
GO:0019001	guanyl nucleotide binding	MF	1.45844e-51	3.17284e-50	160
GO:0015078	proton transmembrane transporter activity	MF	9.62761e-40	1.5318e-38	71
GO:0017111	nucleoside-triphosphatase activity	MF	1.62215e-27	1.94294e-26	163
GO:0016462	pyrophosphatase activity	MF	4.0375e-26	4.67823e-25	163
GO:0016491	oxidoreductase activity	MF	6.79879e-26	7.79303e-25	171
GO:0016818	hydrolase activity, acting on acid anhydrides, in phosphorus-containing anhydrides	MF	1.47001e-25	1.66705e-24	163
GO:0051082	unfolded protein binding	MF	7.87216e-25	8.65126e-24	37
GO:0016817	hydrolase activity, acting on acid anhydrides	MF	8.58169e-25	9.33478e-24	163
GO:0016616	oxidoreductase activity, acting on the CH-OH group of donors, NAD or NADP as acceptor	MF	2.20684e-24	2.30636e-23	41
GO:0016614	oxidoreductase activity, acting on CH-OH group of donors	MF	9.36434e-24	9.50703e-23	44
GO:0004984	olfactory receptor activity	MF	1.03244e-23	1.03828e-22	112
GO:0004298	threonine-type endopeptidase activity	MF	1.90301e-18	1.52527e-17	26
GO:0070003	threonine-type peptidase activity	MF	1.90301e-18	1.52527e-17	26
GO:0031492	nucleosomal DNA binding	MF	5.63783e-18	4.26236e-17	23
GO:0031490	chromatin DNA binding	MF	5.63783e-18	4.26236e-17	23
GO:0008199	ferric iron binding	MF	2.82805e-17	1.9576e-16	20
GO:0031491	nucleosome binding	MF	1.64144e-16	1.09361e-15	23
GO:0003682	chromatin binding	MF	1.0469e-15	6.6428e-15	23
GO:0046982	protein heterodimerization activity	MF	1.07153e-14	6.38131e-14	39
GO:0016503	pheromone receptor activity	MF	2.6933e-12	1.43553e-11	13
GO:0004459	L-lactate dehydrogenase activity	MF	4.6715e-12	2.45311e-11	15
GO:0004457	lactate dehydrogenase activity	MF	4.6715e-12	2.45311e-11	15
GO:0015077	monovalent inorganic cation transmembrane transporter activity	MF	3.38603e-10	1.61139e-09	71
GO:0031072	heat shock protein binding	MF	6.35507e-10	2.98436e-09	14
GO:0003723	RNA binding	MF	9.26649e-08	3.95123e-07	76
GO:0044769	ATPase activity, coupled to transmembrane movement of ions, rotational mechanism	MF	1.98985e-07	8.18988e-07	13
GO:0016615	malate dehydrogenase activity	MF	7.73069e-07	3.00764e-06	10
GO:0004364	glutathione transferase activity	MF	3.85535e-06	1.43699e-05	12
GO:0003746	translation elongation factor activity	MF	1.06898e-05	3.87598e-05	9
GO:0008308	voltage-gated anion channel activity	MF	2.06191e-05	7.25411e-05	10
GO:0004013	adenosylhomocysteinase activity	MF	3.58348e-05	0.000123225	5
GO:0016802	trialkylsulfonium hydrolase activity	MF	3.58348e-05	0.000123225	5
GO:0016209	antioxidant activity	MF	5.23668e-05	0.000177216	14
GO:0046961	proton-transporting ATPase activity, rotational mechanism	MF	5.38286e-05	0.000181014	8
GO:0036442	proton-exporting ATPase activity	MF	5.38286e-05	0.000181014	8
GO:0019829	cation-transporting ATPase activity	MF	5.73419e-05	0.000190425	13
GO:0022853	active ion transmembrane transporter activity	MF	5.73419e-05	0.000190425	13
GO:0042625	ATPase coupled ion transmembrane transporter activity	MF	5.73419e-05	0.000190425	13
GO:0044877	protein-containing complex binding	MF	6.38775e-05	0.000210165	23
GO:0004749	ribose phosphate diphosphokinase activity	MF	0.000102375	0.000329704	6
GO:0022890	inorganic cation transmembrane transporter activity	MF	0.000104921	0.000336886	73
GO:0051920	peroxiredoxin activity	MF	0.000121917	0.00038001	7
GO:0004930	G protein-coupled receptor activity	MF	0.000140182	0.000431891	126
GO:0016765	transferase activity, transferring alkyl or aryl (other than methyl) groups	MF	0.000160137	0.000487731	14
GO:0005200	structural constituent of cytoskeleton	MF	0.000177289	0.000536904	13
GO:0005253	anion channel activity	MF	0.000186381	0.000562838	10
GO:0016801	hydrolase activity, acting on ether bonds	MF	0.000191914	0.000573055	5
GO:0016778	diphosphotransferase activity	MF	0.000273384	0.000811775	6
GO:0004146	dihydrofolate reductase activity	MF	0.000277884	0.000813802	4
GO:0008324	cation transmembrane transporter activity	MF	0.000498062	0.00143496	73
GO:0009055	electron transfer activity	MF	0.000730704	0.00206613	19
GO:0016684	oxidoreductase activity, acting on peroxide as acceptor	MF	0.00115419	0.00320407	11
GO:0004356	glutamate-ammonia ligase activity	MF	0.00124608	0.00337995	4
GO:0016211	ammonia ligase activity	MF	0.00124608	0.00337995	4
GO:0016880	acid-ammonia (or amide) ligase activity	MF	0.00124608	0.00337995	4
GO:0046983	protein dimerization activity	MF	0.00132521	0.00357639	50
GO:0005506	iron ion binding	MF	0.0018067	0.00481485	29
GO:0061608	nuclear import signal receptor activity	MF	0.00212522	0.00547967	6
GO:0140104	molecular carrier activity	MF	0.00212522	0.00547967	6
GO:0140142	nucleocytoplasmic carrier activity	MF	0.00212522	0.00547967	6
GO:0051903	S-(hydroxymethyl)glutathione dehydrogenase activity	MF	0.00215383	0.00547967	3
GO:0004756	selenide, water dikinase activity	MF	0.00215383	0.00547967	3
GO:0016639	oxidoreductase activity, acting on the CH-NH2 group of donors, NAD or NADP as acceptor	MF	0.00215383	0.00547967	3
GO:0016781	phosphotransferase activity, paired acceptors	MF	0.00215383	0.00547967	3
GO:0004859	phospholipase inhibitor activity	MF	0.00335441	0.00827731	4
GO:0055102	lipase inhibitor activity	MF	0.00335441	0.00827731	4
GO:0019843	rRNA binding	MF	0.00351799	0.00856205	6
GO:0051537	2 iron, 2 sulfur cluster binding	MF	0.00354334	0.00860411	7
GO:0046933	proton-transporting ATP synthase activity, rotational mechanism	MF	0.0051377	0.0121706	5
GO:0015318	inorganic molecular entity transmembrane transporter activity	MF	0.00710256	0.0162824	83
GO:0047750	cholestenol delta-isomerase activity	MF	0.00778166	0.0176871	3
GO:1901363	heterocyclic compound binding	MF	0.0127994	0.0279594	539
GO:0097159	organic cyclic compound binding	MF	0.0139215	0.0301632	539
GO:0004014	adenosylmethionine decarboxylase activity	MF	0.0166859	0.0338803	2
GO:0033819	lipoyl(octanoyl) transferase activity	MF	0.0166859	0.0338803	2
GO:0030298	receptor signaling protein tyrosine kinase activator activity	MF	0.0166859	0.0338803	2
GO:0030971	receptor tyrosine kinase binding	MF	0.0166859	0.0338803	2
GO:0004096	catalase activity	MF	0.0166859	0.0338803	2
GO:0030296	protein tyrosine kinase activator activity	MF	0.0166859	0.0338803	2
GO:1990782	protein tyrosine kinase binding	MF	0.0166859	0.0338803	2
GO:0016863	intramolecular oxidoreductase activity, transposing C=C bonds	MF	0.017585	0.0355705	3
GO:0004129	cytochrome-c oxidase activity	MF	0.020242	0.0406265	10
GO:0015002	heme-copper terminal oxidase activity	MF	0.020242	0.0406265	10
GO:0016675	oxidoreductase activity, acting on a heme group of donors	MF	0.020242	0.0406265	10
GO:0016676	oxidoreductase activity, acting on a heme group of donors, oxygen as acceptor	MF	0.020242	0.0406265	10
GO:0015075	ion transmembrane transporter activity	MF	0.0230727	0.0457166	83
