# Supplementary material for: The chromosome-scale genome of the raccoon dog: Insights into its evolutionary characteristics
Source: iScience. 2022 Sep 15;25(10):105117. doi: 10.1016/j.isci.2022.105117 (PMC9523411; doi:10.1016/j.isci.2022.105117)
Supplement: Table S17. The positively selected gene list calculated by PAML with other 17 species, related to STAR Methods [file mmc5.xlsx]

## Sheet: Supplementary table 17
Table S17. The positively selected gene list calculated by PAML with other 17 species, related to STAR Methods.
Gene	KEGG annotation
NPRO_08988	CAV2; caveolin-2; K12958 caveolin 2
NPRO_10560	ABCC12; multidrug resistance-associated protein 9; K05672 ATP-binding cassette, subfamily C (CFTR/MRP), member 12
NPRO_14309	ABHD13; protein ABHD13; K06889 uncharacterized protein
NPRO_05932	ABLIM1; actin-binding LIM protein 1 isoform X2; K07520 actin-binding LIM protein
NPRO_09200	ACER3; alkaline ceramidase 3 isoform X1; K04711 dihydroceramidase [EC:3.5.1.-]
NPRO_15690	ADAM33; disintegrin and metalloproteinase domain-containing protein 33; K08616 disintegrin and metalloproteinase domain-containing protein 33 [EC:3.4.24.-]
NPRO_05496	ADGRG7; adhesion G-protein coupled receptor G7; K08464 adhesion G-protein coupled receptor G7
NPRO_14783	Adgrl1; adhesion G protein-coupled receptor L1 isoform X1; K04592 adhesion G protein-coupled receptor L1
NPRO_08054	Adgrv1, Gpr98; adhesion G protein-coupled receptor V1; K18263 adhesion G-protein coupled receptor V1
NPRO_16044	AGXT2; alanine--glyoxylate aminotransferase 2, mitochondrial isoform X1; K00827 alanine-glyoxylate transaminase / (R)-3-amino-2-methylpropionate-pyruvate transaminase [EC:2.6.1.44 2.6.1.40]
NPRO_07902	AKAP1; A-kinase anchor protein 1, mitochondrial isoform X2; K16518 A-kinase anchor protein 1, mitochondrial
NPRO_12439	AMBRA1; activating molecule in BECN1-regulated autophagy protein 1 isoform X1; K17985 activating molecule in BECN1-regulated autophagy protein 1
NPRO_06807	ankrd31; ankyrin repeat domain 31; K09663 beta-1,6-N-acetylglucosaminyltransferase 4 [EC:2.4.1.-]
NPRO_15761	annexin A6; K17094 annexin A6
NPRO_05894	AP-1 complex subunit beta-1-like; K12392 AP-1 complex subunit beta-1
NPRO_04073	AP4E1; AP-4 complex subunit epsilon-1 isoform X1; K12400 AP-4 complex subunit epsilon-1
NPRO_00342	APBA2; amyloid beta A4 precursor protein-binding family A member 2 isoform X3; K20055 amyloid beta A4 precursor protein-binding family A member 2
NPRO_10997	ARHGEF12; rho guanine nucleotide exchange factor 12 isoform X1; K07532 Rho guanine nucleotide exchange factor 12
NPRO_19217	aspartyl/asparaginyl beta-hydroxylase-like; K00476 aspartate beta-hydroxylase [EC:1.14.11.16]
NPRO_09290	AXIN1; axin-1 isoform X1; K02157 axin 1
NPRO_14741	BMP3; bone morphogenetic protein 3; K05496 bone morphogenetic protein 3
NPRO_08974	BMT2; S-adenosylmethionine sensor upstream of mTORC1; K18849 25S rRNA (adenine2142-N1)-methyltransferase [EC:2.1.1.286]
NPRO_17183	BRCA1-associated RING domain protein 1-like; K10683 BRCA1-associated RING domain protein 1
NPRO_03545	BRPF3; bromodomain and PHD finger-containing protein 3 isoform X1; K11350 bromodomain and PHD finger-containing protein 3
NPRO_09879	CAMKV; caM kinase-like vesicle-associated protein isoform X1; K08812 CaM kinase-like vesicle-associated [EC:2.7.11.-]
NPRO_10207	ccdc122; coiled-coil domain containing 122; K11168 dehydrogenase/reductase SDR family member 12 [EC:1.1.-.-]
NPRO_06246	CCL20; C-C motif chemokine 20 precursor; K14625 C-C motif chemokine 20
NPRO_06813	CD34; hematopoietic progenitor cell antigen CD34 precursor; K06474 CD34 antigen
NPRO_02836	CD99L2; CD99 antigen-like protein 2 precursor; K06520 CD99 antigen
NPRO_18787	CDH17; cadherin-17; K06811 cadherin 17, LI cadherin
NPRO_07427	CDK17; cyclin-dependent kinase 17; K15595 cyclin-dependent kinase 17 [EC:2.7.11.22]
NPRO_16871	CDKN2C; cyclin-dependent kinase 4 inhibitor C; K06622 cyclin-dependent kinase inhibitor 2C
NPRO_10928	CDON; cell adhesion molecule-related/down-regulated by oncogenes isoform X1; K20033 cell adhesion molecule-related/down-regulated by oncogenes
NPRO_18433	CEPT1; choline/ethanolaminephosphotransferase 1 isoform X1; K13644 choline/ethanolamine phosphotransferase [EC:2.7.8.1 2.7.8.2]
NPRO_08994	CFTR; cystic fibrosis transmembrane conductance regulator; K05031 cystic fibrosis transmembrane conductance regulator [EC:5.6.1.6]
NPRO_15715	CHGB; secretogranin-1 isoform X1; K19991 chromogranin-B
NPRO_16380	CLIP4; CAP-Gly domain-containing linker protein 4 isoform X1; K10423 CAP-Gly domain-containing linker protein 3/4
NPRO_03900	CLK3; CDC like kinase 3; K08823 dual specificity protein kinase CLK2/3 [EC:2.7.12.1]
NPRO_09413	CLUAP1; clusterin-associated protein 1 isoform X1; K19684 clusterin-associated protein 1
NPRO_06991	CNTN2; contactin-2 isoform X1; K06760 contactin 2
NPRO_01401	COG4; conserved oligomeric Golgi complex subunit 4 isoform X1; K20291 conserved oligomeric Golgi complex subunit 4
NPRO_06944	COP1; E3 ubiquitin-protein ligase COP1; K10143 E3 ubiquitin-protein ligase RFWD2 [EC:2.3.2.27]
NPRO_03939	CORO2B; coronin-2B isoform X2; K13887 coronin-2
NPRO_10323	CPLANE2; ciliogenesis and planar polarity effector 2; K22860 REM2 and Rab-like small GTPase 1
NPRO_03894	CPLX3; complexin-3; K15295 complexin-3/4
NPRO_07758	CSF3; granulocyte colony-stimulating factor; K05423 granulocyte colony-stimulating factor
NPRO_07556	CSGALNACT2; chondroitin sulfate N-acetylgalactosaminyltransferase 2 isoform X1; K00746 chondroitin sulfate N-acetylgalactosaminyltransferase 1/2 [EC:2.4.1.174 2.4.1.175]
NPRO_08345	CSMD3; CUB and sushi domain-containing protein 3 isoform X1; K17495 CUB and sushi domain-containing protein
NPRO_01539	CSRNP3; cysteine/serine-rich nuclear protein 3 isoform X1; K17494 cysteine/serine-rich nuclear protein
NPRO_16845	CYP4B1; cytochrome P450 4B1; K07426 cytochrome P450 family 4 subfamily B polypeptide 1 [EC:1.14.14.1]
NPRO_02813	DAO; D-amino-acid oxidase; K00273 D-amino-acid oxidase [EC:1.4.3.3]
NPRO_07898	DGKE; diacylglycerol kinase epsilon; K00901 diacylglycerol kinase (ATP) [EC:2.7.1.107]
NPRO_15597	DNMT3B; DNA methyltransferase 3 beta; K17399 DNA (cytosine-5)-methyltransferase 3B [EC:2.1.1.37]
NPRO_09023	Dsec\GM21652-PA; K12589 exosome complex component RRP42
NPRO_07450	EEA1; early endosome antigen 1 isoform X1; K12478 early endosome antigen 1
NPRO_08583	EFCAB7; EF-hand calcium-binding domain-containing protein 7 isoform X1; K23852
NPRO_05847	EGFR; epidermal growth factor receptor; K04361 epidermal growth factor receptor [EC:2.7.10.1]
NPRO_19155	EML1; echinoderm microtubule-associated protein-like 1 isoform X1; K18595 echinoderm microtubule-associated protein-like 1/2
NPRO_11368	ENTPD6; ectonucleoside triphosphate diphosphohydrolase 6 isoform X1; K01511 ectonucleoside triphosphate diphosphohydrolase 5/6 [EC:3.6.1.6]
NPRO_04822	ESCO1; N-acetyltransferase ESCO1; K11268 N-acetyltransferase [EC:2.3.1.-]
NPRO_07666	EZH1; histone-lysine N-methyltransferase EZH1 isoform X1; K17451 [histone H3]-lysine27 N-trimethyltransferase EZH1 [EC:2.1.1.356]
NPRO_17775	FAAP24; Fanconi anemia core complex-associated protein 24 isoform X1; K10898 fanconi anemia-associated protein
NPRO_00279	FANCI; Fanconi anemia group I protein; K10895 fanconi anemia group I protein
NPRO_18704	FER; tyrosine-protein kinase Fer isoform X1; K08889 tyrosine-protein kinase Fer [EC:2.7.10.2]
NPRO_02101	FETUB; fetuin-B; K23411 fetuin-B
NPRO_03529	FGD2; FYVE, RhoGEF and PH domain-containing protein 2; K05721 FYVE, RhoGEF and PH domain containing 2
NPRO_05150	FMO1; dimethylaniline monooxygenase [N-oxide-forming] 1; K00485 dimethylaniline monooxygenase (N-oxide forming) [EC:1.14.13.8]
NPRO_14106	GALNT11; polypeptide N-acetylgalactosaminyltransferase 11; K00710 polypeptide N-acetylgalactosaminyltransferase [EC:2.4.1.41]
NPRO_06008	GBF1; Golgi-specific brefeldin A-resistance guanine nucleotide exchange factor 1 isoform X1; K18443 golgi-specific brefeldin A-resistance guanine nucleotide exchange factor 1
NPRO_16400	GCC1; GRIP and coiled-coil domain-containing protein 1; K20281 GRIP and coiled-coil domain-containing protein 1
NPRO_07835	GIP; gastric inhibitory polypeptide; K05258 gastric inhibitory polypeptide
NPRO_03841	GNL3L; guanine nucleotide-binding protein-like 3-like protein isoform X1; K14538 nuclear GTP-binding protein
NPRO_16933	GOLGA1; golgin subfamily A member 1 isoform X1; K16731 golgin subfamily A member 1
NPRO_05608	GOLGB1; golgin subfamily B member 1 isoform X1; K20478 golgin subfamily B member 1
NPRO_00090	golgin subfamily B member 1; K20478 golgin subfamily B member 1
NPRO_02163	GOLIM4; Golgi integral membrane protein 4 isoform X1; K23540 golgi integral membrane protein 4
NPRO_07766	GRB7; growth factor receptor-bound protein 7 isoform X1; K23695
NPRO_13252	GRIP1; glutamate receptor-interacting protein 1 isoform X1; K20251 glutamate receptor-interacting protein
NPRO_10514	HCRTR1; orexin receptor type 1; K04238 hypocretin (orexin) receptor 1
NPRO_17837	hemicentin-2; K17341 hemicentin
NPRO_14684	HERC6; probable E3 ubiquitin-protein ligase HERC6 isoform X1; K22372 E3 ISG15--protein ligase [EC:2.3.2.-]
NPRO_04389	HIF1A; hypoxia-inducible factor 1-alpha; K08268 hypoxia-inducible factor 1 alpha
NPRO_15477	HNF4A; hepatocyte nuclear factor 4-alpha isoform X1; K07292 hepatocyte nuclear factor 4-alpha
NPRO_18424	hypothetical protein; K00569 thiopurine S-methyltransferase [EC:2.1.1.67]
NPRO_07392	IGF1; insulin-like growth factor I isoform X1; K05459 insulin-like growth factor 1
NPRO_14062	IKBKB; inhibitor of nuclear factor kappa-B kinase subunit beta isoform X1; K07209 inhibitor of nuclear factor kappa-B kinase subunit beta [EC:2.7.11.10]
NPRO_16680	IL13RA1; interleukin-13 receptor subunit alpha-1; K05076 interleukin 13 receptor alpha-1
NPRO_19580	IL25; interleukin-25; K05493 interleukin 17E
NPRO_17338	IL5; interleukin-5; K05428 interleukin 5
NPRO_15863	inositol 1,4,5-trisphosphate receptor type 2-like; K04959 inositol 1,4,5-triphosphate receptor type 2
NPRO_09147	INPPL1; phosphatidylinositol 3,4,5-trisphosphate 5-phosphatase 2; K15909 phosphatidylinositol-3,4,5-trisphosphate 5-phosphatase 2 [EC:3.1.3.86]
NPRO_01468	ITGB2; integrin beta-2 isoform X1; K06464 integrin beta 2
NPRO_15760	KAT14; cysteine-rich protein 2-binding protein; K18188 protein PET117
NPRO_04651	KCNH8; potassium voltage-gated channel subfamily H member 8; K04911 potassium voltage-gated channel Eag-related subfamily H member 8
NPRO_01252	KDM7A; lysine-specific demethylase 7A; K11445 [histone H3]-dimethyl-L-lysine9 demethylase [EC:1.14.11.65 1.14.11.-]
NPRO_15978	KIF18A; kinesin-like protein KIF18A; K10401 kinesin family member 18/19
NPRO_17532	KIF24; kinesin-like protein KIF24; K10393 kinesin family member 2/24
NPRO_02549	KLF7; Krueppel-like factor 7 isoform X2; K09207 krueppel-like factor 6/7
NPRO_04000	LACTB; serine beta-lactamase-like protein LACTB, mitochondrial isoform X1; K17382 serine beta-lactamase-like protein LACTB, mitochondrial
NPRO_13527	LIMA1; LIM domain and actin-binding protein 1 isoform X1; K23026 LIM domain and actin-binding protein 1
NPRO_03155	LIX1L; LIX1-like protein; K16673 LIX1-like protein
NPRO_02899	LOW QUALITY PROTEIN: microtubule-associated protein futsch; K13172 serine/arginine repetitive matrix protein 2
NPRO_04401	LOW QUALITY PROTEIN: WW domain-binding protein 11; K12866 WW domain-binding protein 11
NPRO_01984	LSM12; protein LSM12 homolog; K23643 protein LSM12
NPRO_06449	MANBA; beta-mannosidase; K01192 beta-mannosidase [EC:3.2.1.25]
NPRO_15234	MDM1; nuclear protein MDM1 isoform X1; K17886 nuclear protein MDM1
NPRO_03412	MEP1A; meprin A subunit alpha; K01395 meprin A [EC:3.4.24.18]
NPRO_07767	MIEN1; migration and invasion enhancer 1; K07401 selenoprotein W-related protein
NPRO_11169	MMP20; matrix metalloproteinase-20; K07999 matrix metalloproteinase-20 (enamelysin) [EC:3.4.24.-]
NPRO_16200	MRPL19; 39S ribosomal protein L19, mitochondrial; K02884 large subunit ribosomal protein L19
NPRO_15177	MSH4; mutS protein homolog 4 isoform X1; K08740 DNA mismatch repair protein MSH4
NPRO_02833	MTM1; myotubularin isoform X1; K01108 myotubularin [EC:3.1.3.64 3.1.3.95]
NPRO_19683	MYL6B; myosin light chain 6B; K12751 myosin light chain 6
NPRO_19216	MYO18B, SEZ6L; unconventional myosin-XVIIIb; K10362 myosin XVIII
NPRO_04056	MYO5A; unconventional myosin-Va; K10357 myosin V
NPRO_13766	myosin-13; K10352 myosin heavy chain
NPRO_00083	N4BP2; NEDD4-binding protein 2 isoform X1; K15720 NEDD4-binding protein 2 [EC:3.-.-.-]
NPRO_14083	NCAPG2; condensin-2 complex subunit G2 isoform X1; K11492 condensin-2 complex subunit G2
NPRO_15370	NEDD9; neural precursor cell expressed, developmentally down-regulated 9; K16832 enhancer of filamentation 1
NPRO_11011	NLRX1; NLR family member X1 isoform X1; K12653 NLR family member X1
NPRO_12232	NR3C1; glucocorticoid receptor; K05771 glucocorticoid receptor
NPRO_17120	NRIP2; nuclear receptor-interacting protein 2 isoform X1; K13215 nuclear receptor-interacting protein 2
NPRO_09139	NUMA1; nuclear mitotic apparatus protein 1; K16808 nuclear mitotic apparatus protein 1
NPRO_09607	NUPR1; nuclear protein 1; K15626 nuclear protein, 1
NPRO_12817	OMD; osteomodulin; K08124 osteomodulin
NPRO_13132	OTUD5; OTU domain-containing protein 5 isoform X1; K12655 OTU domain-containing protein 5 [EC:3.4.19.12]
NPRO_02244	P3H1; prolyl 3-hydroxylase 1; K08134 procollagen-proline 3-dioxygenase 1 [EC:1.14.11.7]
NPRO_17333	P4HA2; prolyl 4-hydroxylase subunit alpha-2 isoform X6; K00472 prolyl 4-hydroxylase [EC:1.14.11.2]
NPRO_14557	PARP8; poly [ADP-ribose] polymerase 8 isoform X1; K15258 poly [ADP-ribose] polymerase 6/8 [EC:2.4.2.30]
NPRO_07617	PCDH18; protocadherin-18; K16499 protocadherin delta 2
NPRO_15360	PCK1; phosphoenolpyruvate carboxykinase, cytosolic [GTP]; K01596 phosphoenolpyruvate carboxykinase (GTP) [EC:4.1.1.32]
NPRO_06916	PDC; phosducin; K08327 phosducin
NPRO_11397	PDCD6IP; programmed cell death 6-interacting protein isoform X1; K12200 programmed cell death 6-interacting protein
NPRO_00697	PDGFB; platelet-derived growth factor subunit B isoform X1; K17386 platelet-derived growth factor subunit B
NPRO_08773	PEX1; peroxisome biogenesis factor 1 isoform X1; K13338 peroxin-1
NPRO_10559	PHKB; phosphorylase b kinase regulatory subunit beta isoform X1; K07190 phosphorylase kinase alpha/beta subunit
NPRO_13991	PI4KA; LOW QUALITY PROTEIN: phosphatidylinositol 4-kinase alpha; K00888 phosphatidylinositol 4-kinase A [EC:2.7.1.67]
NPRO_02609	PLCD4; 1-phosphatidylinositol 4,5-bisphosphate phosphodiesterase delta-4 isoform X2; K05857 phosphatidylinositol phospholipase C, delta [EC:3.1.4.11]
NPRO_13006	PLEKHA2; pleckstrin homology domain-containing family A member 2 isoform X1; K23796
NPRO_11857	POLG2; DNA polymerase subunit gamma-2, mitochondrial isoform X1; K02333 DNA polymerase gamma 2
NPRO_03445	POLH; DNA polymerase eta isoform X1; K03509 DNA polymerase eta [EC:2.7.7.7]
NPRO_06023	POLL; DNA polymerase lambda isoform X1; K03512 DNA polymerase lambda [EC:2.7.7.7 4.2.99.-]
NPRO_05605	POLQ; DNA polymerase theta; K02349 DNA polymerase theta [EC:2.7.7.7]
NPRO_03153	POLR3GL; DNA-directed RNA polymerase III subunit RPC7-like; K03024 DNA-directed RNA polymerase III subunit RPC7
NPRO_02175	polyhomeotic-like protein 1 isoform X1; K11456 polyhomeotic-like protein 1
NPRO_01492	polypeptide N-acetylgalactosaminyltransferase 13-like; K00710 polypeptide N-acetylgalactosaminyltransferase [EC:2.4.1.41]
NPRO_04225	PPP2R3C; serine/threonine-protein phosphatase 2A regulatory subunit B'' subunit gamma isoform X1; K11583 serine/threonine-protein phosphatase 2A regulatory subunit B''
NPRO_02616	PRKAG3; 5'-AMP-activated protein kinase subunit gamma-3 isoform X1; K07200 5'-AMP-activated protein kinase, regulatory gamma subunit
NPRO_09805	PRKCD; protein kinase C delta type; K06068 novel protein kinase C delta type [EC:2.7.11.13]
NPRO_12764	PRPF19; pre-mRNA-processing factor 19; K10599 pre-mRNA-processing factor 19 [EC:2.3.2.27]
NPRO_03535	RAB44; ras-related protein Rab-44 isoform X1; K17199 Ras and EF-hand domain-containing protein
NPRO_11234	RAD18; E3 ubiquitin-protein ligase RAD18; K10627 E3 ubiquitin-protein ligase RAD18 [EC:2.3.2.27]
NPRO_09874	RBM5; +E152RNA-binding protein 5; K13094 RNA-binding protein 5/10
NPRO_01887	RERG; ras-related and estrogen-regulated growth inhibitor; K07855 Ras-related and estrogen-regulated growth inhibitor
NPRO_07637	RNF130; E3 ubiquitin-protein ligase RNF130 isoform X1; K15701 E3 ubiquitin-protein ligase RNF130 [EC:2.3.2.27]
NPRO_17651	RNF20; E3 ubiquitin-protein ligase BRE1A; K10696 E3 ubiquitin-protein ligase BRE1 [EC:2.3.2.27]
NPRO_09742	RNF216; E3 ubiquitin-protein ligase RNF216 isoform X1; K11976 E3 ubiquitin-protein ligase RNF216 [EC:2.3.2.31]
NPRO_10927	RPUSD4; mitochondrial RNA pseudouridine synthase RPUSD4; K22538 mitochondrial RNA pseudouridine synthase RPUSD4 [EC:5.4.99.-]
NPRO_01545	SCN7A; sodium channel protein type 7 subunit alpha; K04839 voltage-gated sodium channel type VII alpha
NPRO_06940	SEC16B; protein transport protein Sec16B isoform X1; K20353 COPII coat assembly protein SEC16
NPRO_14471	Sgcd; sarcoglycan, delta; K12563 delta-sarcoglycan
NPRO_00106	SLC2A9; solute carrier family 2, facilitated glucose transporter member 9; K08146 MFS transporter, SP family, solute carrier family 2 (facilitated glucose transporter), member 9
NPRO_03433	SLC35B2; adenosine 3'-phospho 5'-phosphosulfate transporter 1 precursor; K15276 solute carrier family 35 (adenosine 3'-phospho 5'-phosphosulfate transporter), member B2
NPRO_17780	SLC7A10; asc-type amino acid transporter 1 isoform X2; K13782 solute carrier family 7 (L-type amino acid transporter), member 10
NPRO_17231	SLC9A3; sodium/hydrogen exchanger 3; K12040 solute carrier family 9 (sodium/hydrogen exchanger), member 3
NPRO_02141	SMC4; structural maintenance of chromosomes protein 4 isoform X1; K06675 structural maintenance of chromosome 4
NPRO_12903	SMC5; structural maintenance of chromosomes protein 5 isoform X1; K22803 structural maintenance of chromosomes protein 5
NPRO_10668	SNX25; sorting nexin-25 isoform X1; K17887 sorting nexin-25
NPRO_13481	SOAT2; sterol O-acyltransferase 2; K00637 sterol O-acyltransferase [EC:2.3.1.26]
NPRO_02462	STAT4; signal transducer and activator of transcription 4 isoform X1; K11222 signal transducer and activator of transcription 4
NPRO_14405	STK10; serine/threonine-protein kinase 10; K08837 serine/threonine kinase 10 [EC:2.7.11.1]
NPRO_01550	STK39; STE20/SPS1-related proline-alanine-rich protein kinase; K08835 serine/threonine-protein kinase OSR1/STK39 [EC:2.7.11.1]
NPRO_18100	STRN4; striatin-4 isoform X1; K17608 striatin 1/3/4
NPRO_07886	STXBP4; syntaxin-binding protein 4 isoform X1; K15302 syntaxin-binding protein 4
NPRO_05603	STXBP5L; syntaxin-binding protein 5-like isoform X1; K08518 syntaxin-binding protein 5
NPRO_06968	SUN domain-containing ossification factor isoform X1; K01528 dynamin 1/3 [EC:3.6.5.5]
NPRO_03484	TAF8; transcription initiation factor TFIID subunit 8 isoform X1; K14649 transcription initiation factor TFIID subunit 8
NPRO_03415	TDRD6; tudor domain-containing protein 6 isoform X1; K18405 tudor domain-containing protein 1/4/6/7
NPRO_18928	TEC; tyrosine-protein kinase Tec; K07364 tyrosine-protein kinase Tec [EC:2.7.10.2]
NPRO_03110	THRAP3; thyroid hormone receptor-associated protein 3; K13112 thyroid hormone receptor-associated protein 3
NPRO_15581	threonylcarbamoyladenosine tRNA methylthiotransferase; K15865 threonylcarbamoyladenosine tRNA methylthiotransferase CDKAL1 [EC:2.8.4.5]
NPRO_19793	TMOD4; tropomodulin-4 isoform X1; K10370 tropomodulin
NPRO_03634	TNXB; LOW QUALITY PROTEIN: tenascin-X; K06252 tenascin
NPRO_11095	trichohyalin-like; K22909 zinc finger CCCH domain-containing protein 13
NPRO_10438	TRIM63; E3 ubiquitin-protein ligase TRIM63 isoform X1; K10655 tripartite motif-containing protein 63 [EC:2.3.2.27]
NPRO_13734	TRPV2; transient receptor potential cation channel subfamily V member 2; K04971 transient receptor potential cation channel subfamily V member 2
NPRO_01238	trypsin I-P1-like; K01312 trypsin [EC:3.4.21.4]
NPRO_19554	TSSK4; testis-specific serine/threonine-protein kinase 4 isoform X1; K08811 testis-specific serine kinase [EC:2.7.11.1]
NPRO_17186	TTC37; tetratricopeptide repeat protein 37; K12600 superkiller protein 3
NPRO_10411	TTN; titin; K12567 titin [EC:2.7.11.1]
NPRO_03580	MLN; promotilin; K05265 motilin
NPRO_14879	TYK2; non-receptor tyrosine-protein kinase TYK2 isoform X1; K11219 non-receptor tyrosine-protein kinase TYK2 [EC:2.7.10.2]
NPRO_14367	UNC5A; netrin receptor UNC5A isoform X1; K07521 netrin receptor unc-5
NPRO_17825	UPK1A; uroplakin-1a; K17347 uroplakin-1
NPRO_17761	URI1; unconventional prefoldin RPB5 interactor 1; K17560 unconventional prefoldin RPB5 interactor 1
NPRO_01097	vasoactive intestinal polypeptide receptor 2-like; K04590 ；vasoactive intestinal peptide receptor 2
NPRO_17253	WDR41; WD repeat-containing protein 41 isoform X1; K23610 WD repeat-containing protein 41
NPRO_16383	WDR43; WD repeat-containing protein 43; K14546 U3 small nucleolar RNA-associated protein 5
NPRO_08271	WISP1; WNT1-inducible-signaling pathway protein 1; K22471 WNT1-inducible-signaling pathway protein 1
NPRO_15468	YWHAB; 14-3-3 protein beta/alpha; K16197 14-3-3 protein beta/theta/zeta
NPRO_17593	ZCCHC7; zinc finger CCHC domain-containing protein 7; K12597 protein AIR1/2
NPRO_04529	ZIC4; LOW QUALITY PROTEIN: zinc finger protein ZIC 4; K09225 zinc finger protein ZIC 4
NPRO_04684	ZKSCAN1; zinc finger protein with KRAB and SCAN domains 1 isoform X1; K09229 KRAB and SCAN domains-containing zinc finger protein
NPRO_10787	ZMYM5; zinc finger MYM-type containing 5; K23882 CDGSH iron-sulfur domain-containing protein 2
NPRO_02628	ZNF622; zinc finger protein 622; K14816 pre-60S factor REI1
NPRO_16532	ZP3; zona pellucida sperm-binding protein 3 precursor; K19928 zona pellucida sperm-binding protein 3
