# Supplementary material for: The chromosome-scale genome of the raccoon dog: Insights into its evolutionary characteristics
Source: iScience. 2022 Sep 15;25(10):105117. doi: 10.1016/j.isci.2022.105117 (PMC9523411; doi:10.1016/j.isci.2022.105117)
Supplement: Table S18. The prediction of functional changes for genes with raccoon dog specific amino acid changes by using the PROVEAN method, related to Figure 4 [file mmc6.xlsx]

## Sheet: Supplementary table 18
Table S18. The prediction of functional changes for genes with raccoon dog specific amino acid changes by using the PROVEAN method, related to Figure 4.
Gene	Mutation	Domain	Domain position	Provean
AKAP1	K129E	--	--	0.292	Neutral
AKAP1	P137L	--	--	-0.928	Neutral
AKAP1	P281S	--	--	-1.046	Neutral
AXIN1	A443T	--	--	-0.52	Neutral
AXIN1	G455S	--	--	-0.835	Neutral
CCL20	A28S	--	--	-0.879	Neutral
CCL20	P44A	Chemokine super family	31-91	0	Neutral
CDH17	P553V	Cadherin tandem repeat domain	491-597	-4.169	Deleterious
CSF3	A78T	IL6 super family	40-194	0.221	Neutral
EZH1	A415H	--	--	-1.154	Neutral
FGD2	D280N	RhoGEF domain	106-290	-2.03	Neutral
HERC6	P68Q	--	--	-0.601	Neutral
HERC6	G42R	ATS1 super family	25-282	-3.823	Deleterious
HERC6	L944W	HECT-domain	660-1002	-4.429	Deleterious
HERC6	P182L	ATS1 super family	25-282	-8.347	Deleterious
HIF1A	N416I	--	--	-1.734	Neutral
IKBKB	V548M	IQBAL scaffold dimerization domain	330-604	-0.204	Neutral
IL25	R80S	Interleukin-17	74-160	-2.932	Deleterious
NLRX1	L350M	--	--	-0.807	Neutral
PRKCD	K667V	Protein Kinases, catalytic domain	395-710	-5.265	Deleterious
RNF216	D250N	--	--	-0.237	Neutral
RNF216	Q209H	--	--	-0.873	Neutral
SMC4	F617L	SMC_N domain	120-1311	0.445	Neutral
SMC4	H675Q	SMC_N domain	120-1311	-0.879	Neutral
SMC4	Q587H	SMC_N domain	120-1311	-1.33	Neutral
SMC4	R549A	SMC_N domain	120-1311	-1.468	Neutral
SMC4	K474Q	SMC_N domain	120-1311	-1.962	Neutral
SMC4	R815G	SMC_N domain	120-1311	-2.247	Neutral
SNX25	Q935R	PX_SNX25 domain	665-787	0.381	Neutral
SNX25	N492V	RGS_SNX25 domain	454-562	-3.228	Deleterious
SNX25	E170V	PXA domain	165-320	-4.086	Deleterious
STAT4	S512T	--	--	-0.806	Neutral
STAT4	P544Y	--	--	-5.328	Deleterious
TRPV2	G565E	TRPV2 domain	70-712	0.943	Neutral
TRPV2	E585S	TRPV3 domain	70-712	-0.447	Neutral
TDRD6	D724N	--	--	-0.335	Neutral
TDRD6	Q963E	--	--	-0.808	Neutral
TDRD6	N793D	Tudor domain superfamily	767-886	-2.156	Neutral
ZP3	H143L	--	--	-1.562	Neutral
ZP3	S144V	ZP domain	44-300	-1.21	Neutral
ZP3	D315G	--	--	-4.541	Deleterious
