# Supplementary material for: The chromosome-scale genome of the raccoon dog: Insights into its evolutionary characteristics
Source: iScience. 2022 Sep 15;25(10):105117. doi: 10.1016/j.isci.2022.105117 (PMC9523411; doi:10.1016/j.isci.2022.105117)
Supplement: Table S25. The positively selected gene list calculated by PAML with other 14 non-hibernating species, related to STAR Methods [file mmc7.xlsx]

## Sheet: Supplementary table 25
Table S25. The positively selected gene list calculated by PAML with other 14 non-hibernating species, related to STAR Methods.		Table S17. The positively selected gene list calculated by PAML with other 17 species.		Table S17. The positively selected gene list calculated by PAML with other 17 species.		Table S17. The positively selected gene list calculated by PAML with other 17 species.		Table S17. The positively selected gene list calculated by PAML with other 17 species.		Table S17. The positively selected gene list calculated by PAML with other 17 species.		Table S17. The positively selected gene list calculated by PAML with other 17 species.		Table S17. The positively selected gene list calculated by PAML with other 17 species.		Table S17. The positively selected gene list calculated by PAML with other 17 species.		Table S17. The positively selected gene list calculated by PAML with other 17 species.		Table S17. The positively selected gene list calculated by PAML with other 17 species.		Table S17. The positively selected gene list calculated by PAML with other 17 species.		Table S17. The positively selected gene list calculated by PAML with other 17 species.		Table S17. The positively selected gene list calculated by PAML with other 17 species.		Table S17. The positively selected gene list calculated by PAML with other 17 species.		Table S17. The positively selected gene list calculated by PAML with other 17 species.		Table S17. The positively selected gene list calculated by PAML with other 17 species.		Table S17. The positively selected gene list calculated by PAML with other 17 species.		Table S17. The positively selected gene list calculated by PAML with other 17 species.		Table S17. The positively selected gene list calculated by PAML with other 17 species.		Table S17. The positively selected gene list calculated by PAML with other 17 species.		Table S17. The positively selected gene list calculated by PAML with other 17 species.		Table S17. The positively selected gene list calculated by PAML with other 17 species.		Table S17. The positively selected gene list calculated by PAML with other 17 species.		Table S17. The positively selected gene list calculated by PAML with other 17 species.
Gene	KEGG annotation
NPRO_10560	ABCC12; multidrug resistance-associated protein 9; K05672 ATP-binding cassette, subfamily C (CFTR/MRP), member 12
NPRO_14309	ABHD13; protein ABHD13; K06889 uncharacterized protein
NPRO_17510	ACO1; cytoplasmic aconitate hydratase; K01681 aconitate hydratase [EC:4.2.1.3]
NPRO_14462	ADAM19; disintegrin and metalloproteinase domain-containing protein 19; K08608 disintegrin and metalloproteinase domain-containing protein 19 [EC:3.4.24.-]
NPRO_15690	ADAM33; disintegrin and metalloproteinase domain-containing protein 33; K08616 disintegrin and metalloproteinase domain-containing protein 33 [EC:3.4.24.-]
NPRO_05496	ADGRG7; adhesion G-protein coupled receptor G7; K08464 adhesion G-protein coupled receptor G7
NPRO_14783	Adgrl1; adhesion G protein-coupled receptor L1 isoform X1; K04592 adhesion G protein-coupled receptor L1
NPRO_08054	Adgrv1, Gpr98; adhesion G protein-coupled receptor V1; K18263 adhesion G-protein coupled receptor V1
NPRO_16044	AGXT2; alanine--glyoxylate aminotransferase 2, mitochondrial isoform X1; K00827 alanine-glyoxylate transaminase / (R)-3-amino-2-methylpropionate-pyruvate transaminase [EC:2.6.1.44 2.6.1.40]
NPRO_07902	AKAP1; A-kinase anchor protein 1, mitochondrial isoform X2; K16518 A-kinase anchor protein 1, mitochondrial
NPRO_13798	ALOX12B; arachidonate 12-lipoxygenase, 12R-type; K08021 arachidonate 12-lipoxygenase (R-type) [EC:1.13.11.-]
NPRO_06807	ankrd31; ankyrin repeat domain 31; K09663 beta-1,6-N-acetylglucosaminyltransferase 4 [EC:2.4.1.-]
NPRO_15761	annexin A6; K17094 annexin A6
NPRO_14132	AOC1; amiloride-sensitive amine oxidase [copper-containing]; K11182 diamine oxidase [EC:1.4.3.22]
NPRO_05894	AP-1 complex subunit beta-1-like; K12392 AP-1 complex subunit beta-1
NPRO_04073	AP4E1; AP-4 complex subunit epsilon-1 isoform X1; K12400 AP-4 complex subunit epsilon-1
NPRO_00342	APBA2; amyloid beta A4 precursor protein-binding family A member 2 isoform X3; K20055 amyloid beta A4 precursor protein-binding family A member 2
NPRO_09784	ASB14; ankyrin repeat and SOCS box protein 14 isoform X1; K10336 ankyrin repeat and SOCS box protein 14
NPRO_17820	ATP4A; potassium-transporting ATPase alpha chain 1; K01542 H+/K+-exchanging ATPase subunit alpha [EC:7.2.2.19]
NPRO_09290	AXIN1; axin-1 isoform X1; K02157 axin 1
NPRO_14741	BMP3; bone morphogenetic protein 3; K05496 bone morphogenetic protein 3
NPRO_11241	BRPF1; bromodomain and PHD finger containing 1; K11348 bromodomain and PHD finger-containing protein 1
NPRO_17569	CA9; carbonic anhydrase 9; K01672 carbonic anhydrase [EC:4.2.1.1]
NPRO_09879	CAMKV; caM kinase-like vesicle-associated protein isoform X1; K08812 CaM kinase-like vesicle-associated [EC:2.7.11.-]
NPRO_06246	CCL20; C-C motif chemokine 20 precursor; K14625 C-C motif chemokine 20
NPRO_06813	CD34; hematopoietic progenitor cell antigen CD34 precursor; K06474 CD34 antigen
NPRO_18787	CDH17; cadherin-17; K06811 cadherin 17, LI cadherin
NPRO_17749	CDK5RAP2; CDK5 regulatory subunit-associated protein 2; K16542 CDK5 regulatory subunit-associated protein 2
NPRO_10928	CDON; cell adhesion molecule-related/down-regulated by oncogenes isoform X1; K20033 cell adhesion molecule-related/down-regulated by oncogenes
NPRO_08994	CFTR; cystic fibrosis transmembrane conductance regulator; K05031 cystic fibrosis transmembrane conductance regulator [EC:5.6.1.6]
NPRO_15715	CHGB; secretogranin-1 isoform X1; K19991 chromogranin-B
NPRO_16380	CLIP4; CAP-Gly domain-containing linker protein 4 isoform X1; K10423 CAP-Gly domain-containing linker protein 3/4
NPRO_03900	CLK3; CDC like kinase 3; K08823 dual specificity protein kinase CLK2/3 [EC:2.7.12.1]
NPRO_09413	CLUAP1; clusterin-associated protein 1 isoform X1; K19684 clusterin-associated protein 1
NPRO_01401	COG4; conserved oligomeric Golgi complex subunit 4 isoform X1; K20291 conserved oligomeric Golgi complex subunit 4
NPRO_05976	COL17A1; collagen alpha-1(XVII) chain; K07603 collagen, type XVII, alpha
NPRO_06944	COP1; E3 ubiquitin-protein ligase COP1; K10143 E3 ubiquitin-protein ligase RFWD2 [EC:2.3.2.27]
NPRO_03939	CORO2B; coronin-2B isoform X2; K13887 coronin-2
NPRO_10323	CPLANE2; ciliogenesis and planar polarity effector 2; K22860 REM2 and Rab-like small GTPase 1
NPRO_07556	CSGALNACT2; chondroitin sulfate N-acetylgalactosaminyltransferase 2 isoform X1; K00746 chondroitin sulfate N-acetylgalactosaminyltransferase 1/2 [EC:2.4.1.174 2.4.1.175]
NPRO_16845	CYP4B1; cytochrome P450 4B1; K07426 cytochrome P450 family 4 subfamily B polypeptide 1 [EC:1.14.14.1]
NPRO_12016	CYTH1; cytohesin-1 isoform X1; K18441 cytohesin
NPRO_07885	cytochrome c oxidase assembly protein COX11, mitochondrial; K02258 cytochrome c oxidase assembly protein subunit 11
NPRO_02813	DAO; D-amino-acid oxidase; K00273 D-amino-acid oxidase [EC:1.4.3.3]
NPRO_11484	DHX37; probable ATP-dependent RNA helicase DHX37 isoform X1; K14780 ATP-dependent RNA helicase DHX37/DHR1 [EC:3.6.4.13]
NPRO_01972	DHX8; ATP-dependent RNA helicase DHX8; K12818 ATP-dependent RNA helicase DHX8/PRP22 [EC:3.6.4.13]
NPRO_00552	DNA-binding protein RFX6-like; K19521 regulatory factor X 6
NPRO_09783	DNAH12; dynein heavy chain 12, axonemal; K10408 dynein heavy chain, axonemal
NPRO_15597	DNMT3B; DNA methyltransferase 3 beta; K17399 DNA (cytosine-5)-methyltransferase 3B [EC:2.1.1.37]
NPRO_09023	Dsec\GM21652-PA; K12589 exosome complex component RRP42
NPRO_07450	EEA1; early endosome antigen 1 isoform X1; K12478 early endosome antigen 1
NPRO_08583	EFCAB7; EF-hand calcium-binding domain-containing protein 7 isoform X1; K23852
NPRO_11976	EVPL; envoplakin isoform X1; K10383 envoplakin
NPRO_07666	EZH1; histone-lysine N-methyltransferase EZH1 isoform X1; K17451 [histone H3]-lysine27 N-trimethyltransferase EZH1 [EC:2.1.1.356]
NPRO_17775	FAAP24; Fanconi anemia core complex-associated protein 24 isoform X1; K10898 fanconi anemia-associated protein
NPRO_17556	FANCG; Fanconi anemia group G protein; K10894 fanconi anemia group G protein
NPRO_00279	FANCI; Fanconi anemia group I protein; K10895 fanconi anemia group I protein
NPRO_01526	FAP; prolyl endopeptidase FAP isoform X1; K08674 fibroblast activation protein, alpha [EC:3.4.21.-]
NPRO_03195	FAR1; fatty acyl-CoA reductase 1 isoform X2; K13356 alcohol-forming fatty acyl-CoA reductase [EC:1.2.1.84]
NPRO_18704	FER; tyrosine-protein kinase Fer isoform X1; K08889 tyrosine-protein kinase Fer [EC:2.7.10.2]
NPRO_02101	FETUB; fetuin-B; K23411 fetuin-B
NPRO_05893	FGFR2; fibroblast growth factor receptor 2 isoform X1; K05093 fibroblast growth factor receptor 2 [EC:2.7.10.1]
NPRO_17625	GABBR2; gamma-aminobutyric acid type B receptor subunit 2; K04615 gamma-aminobutyric acid type B receptor
NPRO_14106	GALNT11; polypeptide N-acetylgalactosaminyltransferase 11; K00710 polypeptide N-acetylgalactosaminyltransferase [EC:2.4.1.41]
NPRO_05469	gamma-crystallin D-like; K23483 gamma-crystallin
NPRO_16933	GOLGA1; golgin subfamily A member 1 isoform X1; K16731 golgin subfamily A member 1
NPRO_05608	GOLGB1; golgin subfamily B member 1 isoform X1; K20478 golgin subfamily B member 1
NPRO_02163	GOLIM4; Golgi integral membrane protein 4 isoform X1; K23540 golgi integral membrane protein 4
NPRO_07766	GRB7; growth factor receptor-bound protein 7 isoform X1; K23695
NPRO_06682	GRHL1; grainyhead-like protein 1 homolog isoform X1; K09275 transcription factor CP2 and related proteins
NPRO_13252	GRIP1; glutamate receptor-interacting protein 1 isoform X1; K20251 glutamate receptor-interacting protein
NPRO_10514	HCRTR1; orexin receptor type 1; K04238 hypocretin (orexin) receptor 1
NPRO_15327	HEATR1; HEAT repeat-containing protein 1 isoform X2; K14550 U3 small nucleolar RNA-associated protein 10
NPRO_17837	hemicentin-2; K17341 hemicentin
NPRO_14684	HERC6; probable E3 ubiquitin-protein ligase HERC6 isoform X1; K22372 E3 ISG15--protein ligase [EC:2.3.2.-]
NPRO_04389	HIF1A; hypoxia-inducible factor 1-alpha; K08268 hypoxia-inducible factor 1 alpha
NPRO_13166	HSBP1L1; heat shock factor-binding protein 1-like protein 1; K19765 heat shock factor-binding protein 1
NPRO_14062	IKBKB; inhibitor of nuclear factor kappa-B kinase subunit beta isoform X1; K07209 inhibitor of nuclear factor kappa-B kinase subunit beta [EC:2.7.11.10]
NPRO_16680	IL13RA1; interleukin-13 receptor subunit alpha-1; K05076 interleukin 13 receptor alpha-1
NPRO_10412	IL22RA1; interleukin-22 receptor subunit alpha-1; K05138 interleukin 22 receptor alpha 1
NPRO_17338	IL5; interleukin-5; K05428 interleukin 5
NPRO_15863	inositol 1,4,5-trisphosphate receptor type 2-like; K04959 inositol 1,4,5-triphosphate receptor type 2
NPRO_01468	ITGB2; integrin beta-2 isoform X1; K06464 integrin beta 2
NPRO_15760	KAT14; cysteine-rich protein 2-binding protein; K18188 protein PET117
NPRO_04392	KCNH5; potassium voltage-gated channel subfamily H member 5; K04908 potassium voltage-gated channel Eag-related subfamily H member 5
NPRO_04651	KCNH8; potassium voltage-gated channel subfamily H member 8; K04911 potassium voltage-gated channel Eag-related subfamily H member 8
NPRO_01252	KDM7A; lysine-specific demethylase 7A; K11445 [histone H3]-dimethyl-L-lysine9 demethylase [EC:1.14.11.65 1.14.11.-]
NPRO_15978	KIF18A; kinesin-like protein KIF18A; K10401 kinesin family member 18/19
NPRO_17532	KIF24; kinesin-like protein KIF24; K10393 kinesin family member 2/24
NPRO_03217	KLF8; Krueppel-like factor 8; K09205 krueppel-like factor 8/12
NPRO_11456	KLHL40; kelch-like protein 40; K10473 kelch repeat and BTB domain-containing protein 5/10
NPRO_03747	L1CAM; neural cell adhesion molecule L1; K06550 L1 cell adhesion molecule
NPRO_04401	LOW QUALITY PROTEIN: WW domain-binding protein 11; K12866 WW domain-binding protein 11
NPRO_10992	LRP1; prolow-density lipoprotein receptor-related protein 1; K04550 low-density lipoprotein receptor-related protein 1 (alpha-2-macroglobulin receptor)
NPRO_06449	MANBA; beta-mannosidase; K01192 beta-mannosidase [EC:3.2.1.25]
NPRO_15234	MDM1; nuclear protein MDM1 isoform X1; K17886 nuclear protein MDM1
NPRO_03412	MEP1A; meprin A subunit alpha; K01395 meprin A [EC:3.4.24.18]
NPRO_11169	MMP20; matrix metalloproteinase-20; K07999 matrix metalloproteinase-20 (enamelysin) [EC:3.4.24.-]
NPRO_16200	MRPL19; 39S ribosomal protein L19, mitochondrial; K02884 large subunit ribosomal protein L19
NPRO_15177	MSH4; mutS protein homolog 4 isoform X1; K08740 DNA mismatch repair protein MSH4
NPRO_07476	mucin-19 isoform X1; K16717 centrosomal protein CEP97
NPRO_19683	MYL6B; myosin light chain 6B; K12751 myosin light chain 6
NPRO_19216	MYO18B, SEZ6L; unconventional myosin-XVIIIb; K10362 myosin XVIII
NPRO_04056	MYO5A; unconventional myosin-Va; K10357 myosin V
NPRO_14083	NCAPG2; condensin-2 complex subunit G2 isoform X1; K11492 condensin-2 complex subunit G2
NPRO_03180	NEK1; serine/threonine-protein kinase Nek1 isoform X1; K08857 NIMA (never in mitosis gene a)-related kinase 1/4/5 [EC:2.7.11.1]
NPRO_08061	NEK8; serine/threonine-protein kinase Nek8 isoform X1; K20877 NIMA (never in mitosis gene a)-related kinase 8 [EC:2.7.11.1]
NPRO_01370	NFAT5; nuclear factor of activated T-cells 5; K17335 nuclear factor of activated T-cells 5
NPRO_11011	NLRX1; NLR family member X1 isoform X1; K12653 NLR family member X1
NPRO_12232	NR3C1; glucocorticoid receptor; K05771 glucocorticoid receptor
NPRO_14310	NRG3; neuregulin 3; K05457 neuregulin 3
NPRO_05890	NSMCE4A; non-structural maintenance of chromosomes element 4 homolog A; K22825 non-structural maintenance of chromosomes element 4
NPRO_12817	OMD; osteomodulin; K08124 osteomodulin
NPRO_19268	OSBP2; oxysterol-binding protein 2 isoform X1; K20462 oxysterol-binding protein 2
NPRO_17333	P4HA2; prolyl 4-hydroxylase subunit alpha-2 isoform X6; K00472 prolyl 4-hydroxylase [EC:1.14.11.2]
NPRO_07617	PCDH18; protocadherin-18; K16499 protocadherin delta 2
NPRO_15360	PCK1; phosphoenolpyruvate carboxykinase, cytosolic [GTP]; K01596 phosphoenolpyruvate carboxykinase (GTP) [EC:4.1.1.32]
NPRO_06916	PDC; phosducin; K08327 phosducin
NPRO_10675	PDLIM3; PDZ and LIM domain protein 3 isoform X1; K23353 PDZ and LIM domain protein 1/2/3/4
NPRO_13630	PDZRN4; PDZ domain-containing RING finger protein 4 isoform X1; K15682 ligand of Numb protein X 3/4 [EC:2.3.2.27]
NPRO_13991	PI4KA; LOW QUALITY PROTEIN: phosphatidylinositol 4-kinase alpha; K00888 phosphatidylinositol 4-kinase A [EC:2.7.1.67]
NPRO_02609	PLCD4; 1-phosphatidylinositol 4,5-bisphosphate phosphodiesterase delta-4 isoform X2; K05857 phosphatidylinositol phospholipase C, delta [EC:3.1.4.11]
NPRO_02191	PLD1;+D1488 phospholipase D1 isoform X1; K01115 phospholipase D1/2 [EC:3.1.4.4]
NPRO_17089	PLEKHG6; pleckstrin homology domain-containing family G member 6; K23861
NPRO_07601	PLK4; serine/threonine-protein kinase PLK4; K08863 polo-like kinase 4 [EC:2.7.11.21]
NPRO_11857	POLG2; DNA polymerase subunit gamma-2, mitochondrial isoform X1; K02333 DNA polymerase gamma 2
NPRO_03445	POLH; DNA polymerase eta isoform X1; K03509 DNA polymerase eta [EC:2.7.7.7]
NPRO_06023	POLL; DNA polymerase lambda isoform X1; K03512 DNA polymerase lambda [EC:2.7.7.7 4.2.99.-]
NPRO_05605	POLQ; DNA polymerase theta; K02349 DNA polymerase theta [EC:2.7.7.7]
NPRO_02175	polyhomeotic-like protein 1 isoform X1; K11456 polyhomeotic-like protein 1
NPRO_04408	PPP1R36; protein phosphatase 1 regulatory subunit 36 isoform X1; K17575 protein phosphatase 1 regulatory subunit 36
NPRO_04225	PPP2R3C; serine/threonine-protein phosphatase 2A regulatory subunit B'' subunit gamma isoform X1; K11583 serine/threonine-protein phosphatase 2A regulatory subunit B''
NPRO_19107	PPP4R3A; serine/threonine-protein phosphatase 4 regulatory subunit 3A isoform X1; K17491 protein phosphatase 4 regulatory subunit 3
NPRO_09805	PRKCD; protein kinase C delta type; K06068 novel protein kinase C delta type [EC:2.7.11.13]
NPRO_07808	protein tilB homolog; K19753 protein TilB
NPRO_15677	PTPRA; receptor-type tyrosine-protein phosphatase alpha isoform X1; K18032 receptor-type tyrosine-protein phosphatase A [EC:3.1.3.48]
NPRO_07574	QRFPR; LOW QUALITY PROTEIN: pyroglutamylated RFamide peptide receptor; K08378 pyroglutamylated RFamide peptide receptor
NPRO_11234	RAD18; E3 ubiquitin-protein ligase RAD18; K10627 E3 ubiquitin-protein ligase RAD18 [EC:2.3.2.27]
NPRO_01758	RALB;+H1446+D1446:G1446 ras-related protein Ral-B; K07835 Ras-related protein Ral-B
NPRO_19658	retinol dehydrogenase 16-like; K11154 retinol dehydrogenase 16 [EC:1.1.1.-]
NPRO_11989	rhomboid-related protein 2-like isoform X1; K02857 rhomboid-related protein 1/2/3 [EC:3.4.21.105]
NPRO_07637	RNF130; E3 ubiquitin-protein ligase RNF130 isoform X1; K15701 E3 ubiquitin-protein ligase RNF130 [EC:2.3.2.27]
NPRO_09742	RNF216; E3 ubiquitin-protein ligase RNF216 isoform X1; K11976 E3 ubiquitin-protein ligase RNF216 [EC:2.3.2.31]
NPRO_12426	SBF2; SET binding factor 2; K18061 myotubularin-related protein 5/13
NPRO_01545	SCN7A; sodium channel protein type 7 subunit alpha; K04839 voltage-gated sodium channel type VII alpha
NPRO_06940	SEC16B; protein transport protein Sec16B isoform X1; K20353 COPII coat assembly protein SEC16
NPRO_10257	SERPINE3; serpin E3 isoform X3; K23429 serpin E3
NPRO_14471	Sgcd; sarcoglycan, delta; K12563 delta-sarcoglycan
NPRO_00106	SLC2A9; solute carrier family 2, facilitated glucose transporter member 9; K08146 MFS transporter, SP family, solute carrier family 2 (facilitated glucose transporter), member 9
NPRO_05658	SLC51A; organic solute transporter subunit alpha; K14360 organic solute transporter subunit alpha
NPRO_16859	SLC5A9; s+H1521odium/glucose cotransporter 4 isoform X3; K14389 solute carrier family 5 (sodium/glucose cotransporter), member 9
NPRO_02141	SMC4; structural maintenance of chromosomes protein 4 isoform X1; K06675 structural maintenance of chromosome 4
NPRO_12903	SMC5; structural maintenance of chromosomes protein 5 isoform X1; K22803 structural maintenance of chromosomes protein 5
NPRO_15819	SMTNL1; smoothelin-like protein 1; K23028 cytospin
NPRO_10668	SNX25; sorting nexin-25 isoform X1; K17887 sorting nexin-25
NPRO_13481	SOAT2; sterol O-acyltransferase 2; K00637 sterol O-acyltransferase [EC:2.3.1.26]
NPRO_01597	SP3; transcription factor Sp3; K09193 transcription factor Sp3
NPRO_04410	spectrin beta chain, erythrocytic-like; K06115 spectrin beta
NPRO_02462	STAT4; signal transducer and activator of transcription 4 isoform X1; K11222 signal transducer and activator of transcription 4
NPRO_14405	STK10; serine/threonine-protein kinase 10; K08837 serine/threonine kinase 10 [EC:2.7.11.1]
NPRO_18100	STRN4; striatin-4 isoform X1; K17608 striatin 1/3/4
NPRO_05603	STXBP5L; syntaxin-binding protein 5-like isoform X1; K08518 syntaxin-binding protein 5
NPRO_06968	SUN domain-containing ossification factor isoform X1; K01528 dynamin 1/3 [EC:3.6.5.5]
NPRO_17244	SV2C; synaptic vesicle glycoprotein 2C; K06258 MFS transporter, VNT family, synaptic vesicle glycoprotein 2
NPRO_07492	SYT1; synaptotagmin-1 isoform X1; K15290 synaptotagmin-1
NPRO_15203	TBC1D15; TBC1 domain family member 15 isoform X1; K20168 TBC1 domain family member 15
NPRO_07636	TBC1D9; TBC1 domain family member 9; K19951 TBC1 domain family member 8/9
NPRO_03415	TDRD6; tudor domain-containing protein 6 isoform X1; K18405 tudor domain-containing protein 1/4/6/7
NPRO_18928	TEC; tyrosine-protein kinase Tec; K07364 tyrosine-protein kinase Tec [EC:2.7.10.2]
NPRO_03110	THRAP3; thyroid hormone receptor-associated protein 3; K13112 thyroid hormone receptor-associated protein 3
NPRO_15581	threonylcarbamoyladenosine tRNA methylthiotransferase; K15865 threonylcarbamoyladenosine tRNA methylthiotransferase [EC:2.8.4.5]
NPRO_08856	TMEM196; transmembrane protein 196 isoform X1; K22195 transmembrane protein 196
NPRO_19793	TMOD4; tropomodulin-4 isoform X1; K10370 tropomodulin
NPRO_03634	TNXB; LOW QUALITY PROTEIN: tenascin-X; K06252 tenascin
NPRO_12385	TRDMT1; tRNA (cytosine(38)-C(5))-methyltransferase isoform X1; K15336 tRNA (cytosine38-C5)-methyltransferase [EC:2.1.1.204]
NPRO_13734	TRPV2; transient receptor potential cation channel subfamily V member 2; K04971 transient receptor potential cation channel subfamily V member 2
NPRO_01238	trypsin I-P1-like; K01312 trypsin [EC:3.4.21.4]
NPRO_17186	TTC37; tetratricopeptide repeat protein 37; K12600 superkiller protein 3
NPRO_10411	TTN; titin; K12567 titin [EC:2.7.11.1]
NPRO_07272	TUBE1; tubulin epsilon chain isoform X1; K10391 tubulin epsilon
NPRO_14879	TYK2; non-receptor tyrosine-protein kinase TYK2 isoform X1; K11219 non-receptor tyrosine-protein kinase TYK2 [EC:2.7.10.2]
NPRO_14367	UNC5A; netrin receptor UNC5A isoform X1; K07521 netrin receptor unc-5
NPRO_18118	uncharacterized LOC107331131; K11584 serine/threonine-protein phosphatase 2A regulatory subunit B'
NPRO_00927	uncharacterized protein LOC109916227 isoform X1; K21754 BTB/POZ domain-containing protein KCTD1/15
NPRO_01097	vasoactive intestinal polypeptide receptor 2-like; K04590 vasoactive intestinal peptide receptor 2
NPRO_17253	WDR41; WD repeat-containing protein 41 isoform X1; K23610 WD repeat-containing protein 41
NPRO_16383	WDR43; WD repeat-containing protein 43; K14546 U3 small nucleolar RNA-associated protein 5
NPRO_08271	WISP1; WNT1-inducible-signaling pathway protein 1; K22471 WNT1-inducible-signaling pathway protein 1
NPRO_15468	YWHAB; 14-3-3 protein beta/alpha; K16197 14-3-3 protein beta/theta/zeta
NPRO_10787	ZMYM5; zinc finger MYM-type containing 5; K23882 CDGSH iron-sulfur domain-containing protein 2
NPRO_02628	ZNF622; zinc finger protein 622; K14816 pre-60S factor REI1
NPRO_16532	ZP3; zona pellucida sperm-binding protein 3 precursor; K19928 zona pellucida sperm-binding protein 3
NPRO_03580	MLN; promotilin; K05265 motilin
NPRO_12715	Bscl2; seipin isoform X1; K19365 seipin
[truncated: 2,500 more columns]
